# Supplementary material for: Evolution and epidemic success of Mycobacterium tuberculosis in eastern China: evidence from a prospective study
Source: BMC Genomics. 2023 May 5;24:241. doi: 10.1186/s12864-023-09312-6 (PMC10161668; doi:10.1186/s12864-023-09312-6)
Supplement: Supplementary file 2 — Supplementary Material 2 [file 12864_2023_9312_MOESM2_ESM.xlsx]

## Sheet: Genes
Table S1. Genes analyzed
Gene	Locus	Type	Start	End	Coding Strand	Functional Category	Length	Drug Resistance	DOI/Hyperlink	Comment
gyrB	Rv0005	CDS	5240	7267	forward	information pathways	2028	fluoroquinolones	10.1128/AAC.38.4.773
gyrA	Rv0006	CDS	7302	9818	forward	information pathways	2517	fluoroquinolones	10.1128/AAC.40.8.1768, 10.1128/AAC.38.4.773
rpoB	Rv0667	CDS	759807	763325	forward	information pathways	3519	rifampicin	10.1016/0140-6736(93)90417-f
rpoC_promoter	Rv0668 upstream	PROM	763326	763369	forward	-	44	rifampicin	10.1038/ng.1038	compensates for rpoB mutations
rpoC	Rv0668	CDS	763370	767320	forward	information pathways	3951	rifampicin	10.1038/ng.1038	compensates for rpoB mutations
mmpL5	Rv0676c	CDS	775586	778480	reverse	cell wall and cell processes	2895	bedaquiline	https://www.finddx.org/technical-reports/technical-report-on-critical-concentrations-for-dst-of-medicines-used-in-the-treatment-of-drug-resistant-tb/
Rv0678	Rv0678	CDS	778990	779487	forward	conserved hypotheticals	498	clofazimine, bedaquiline	10.1186/s13756-022-01101-2
rpsL	Rv0682	CDS	781560	781934	forward	information pathways	375	streptomycin	10.1111/j.1365-2958.1993.tb01253.x
rplC	Rv0701	CDS	800809	801462	forward	information pathways	654	linezolid	10.1186/s12866-022-02622-x
embR	Rv1267c	CDS	1416181	1417347	reverse	regulatory proteins	1167	ethambutol	10.1016/j.ijmm.2008.07.001
atpB	Rv1304	CDS	1460244	1460996	forward	intermediary metabolism and respiration	753	bedaquiline	10.1016/j.tube.2018.04.007
atpE	Rv1305	CDS	1461045	1461290	forward	intermediary metabolism and respiration	246	bedaquiline	https://www.finddx.org/technical-reports/technical-report-on-critical-concentrations-for-dst-of-medicines-used-in-the-treatment-of-drug-resistant-tb/
rrs	MTB000019	rRNA	1471846	1473382	forward	16S ribosomal RNA	1537	streptomycin, amikacin, kanamycin, capreomycin	10.1111/j.1365-2958.1993.tb01253.x
rrl	MTB000020	rRNA	1473658	1476795	forward	stable RNAs	3138	linezolid	10.1128/AAC.01189-07
fabG1_promoter	Rv1483 upstream	PROM	1673300	1673439	forward	-	140	isoniazid, ethionamide	10.1183/13993003.01354-2017
inhA	Rv1484	CDS	1674202	1675011	forward	lipid metabolism	810	isoniazid, ethionamide	10.1126/science.8284673
rpsA	Rv1630	CDS	1833542	1834987	forward	information pathways	1446	pyrazinamide	10.1128/AAC.00159-19
tlyA	Rv1694	CDS	1917940	1918746	forward	virulence, detoxification, adaptation	807	capreomycin	10.1128/AAC.49.2.571-577.2005
cycA	Rv1704c	CDS	1929786	1931456	reverse	cell wall and cell processes	1671	cycloserine	https://www.finddx.org/technical-reports/technical-report-on-critical-concentrations-for-dst-of-medicines-used-in-the-treatment-of-drug-resistant-tb/
katG	Rv1908c	CDS	2153889	2156111	reverse	virulence, detoxification, adaptation	2223	isoniazid	10.1128/AAC.01691-09
katG_promoter	Rv1908c upstream	PROM	2156112	2156148	reverse	-	37	isoniazid	10.1183/13993003.01354-2017
Rv1979c	Rv1979c	CDS	2221719	2223164	reverse	cell wall and cell processes	1446	bedaquiline	10.1016/s2666-5247(21)00175-0
pncA	Rv2043c	CDS	2288681	2289241	reverse	intermediary metabolism and respiration	561	pyrazinamide	10.1128/mBio.01819-14
pncA_promoter	Rv2043c upstream	PROM	2289242	2289281	reverse	-	40	pyrazinamide	10.1128/mBio.01819-14
kasA	Rv2245	CDS	2518115	2519365	forward	lipid metabolism	1251	isoniazid	10.1038/ng.3548
eis_promoter	Rv2416c upstream	PROM	2715333	2715471	reverse	-	139	kanamycin	https://www.finddx.org/technical-reports/technical-report-on-critical-concentrations-for-dst-of-medicines-used-in-the-treatment-of-drug-resistant-tb/
ahpC_promoter	Rv2428 upstream	PROM	2726088	2726192	forward	-	105	isoniazid	10.1126/science.272.5268.1641	compensates for KatG deficit
ahpC	Rv2428	CDS	2726193	2726780	forward	virulence, detoxification, adaptation	588	isoniazid	10.1126/science.272.5268.1641	compensates for KatG deficit
folC	Rv2447c	CDS	2746135	2747598	reverse	intermediary metabolism and respiration	1464	para-aminosalicylic acid	10.1128/AAC.00253-16
pepQ	Rv2535c	CDS	2859300	2860418	reverse	intermediary metabolism and respiration	1119	bedaquiline	https://www.finddx.org/technical-reports/technical-report-on-critical-concentrations-for-dst-of-medicines-used-in-the-treatment-of-drug-resistant-tb/
ribD	Rv2671	CDS	2986839	2987615	forward	intermediary metabolism and respiration	777	para-aminosalicylic acid	10.2147/IDR.S207259
thyA	Rv2764c	CDS	3073680	3074471	reverse	intermediary metabolism and respiration	792	para-aminosalicylic acid	10.1128/AAC.00253-16, 10.1099/mic.0.053983-0
ald	Rv2780	CDS	3086820	3087935	forward	intermediary metabolism and respiration	1116	cycloserine	https://www.finddx.org/technical-reports/technical-report-on-critical-concentrations-for-dst-of-medicines-used-in-the-treatment-of-drug-resistant-tb/
ppsC	Rv2933	CDS	3255685	3262251	forward	lipid metabolism	6567	bedaquiline	10.1371/journal.pone.0102135
alr	Rv3423c	CDS	3840194	3841420	reverse	intermediary metabolism and respiration	1227	cycloserine	https://www.finddx.org/technical-reports/technical-report-on-critical-concentrations-for-dst-of-medicines-used-in-the-treatment-of-drug-resistant-tb/
rpoA	Rv3457c	CDS	3877464	3878507	reverse	information pathways	1044	rifampicin	10.1038/ng.1038	compensates for rpoB mutations
rpoA_promoter	Rv3457c upstream	PROM	3878508	3878658	reverse	-	151	rifampicin	10.1038/ng.1038	compensates for rpoB mutations
panD	Rv3601c	CDS	4043862	4044281	reverse	intermediary metabolism and respiration	420	pyrazinamide	10.1128/AAC.00159-19
embC	Rv3793	CDS	4239863	4243147	forward	cell wall and cell processes	3285	ethambutol	10.1093/jac/dkq120
embA_promoter	Rv3794 upstream	PROM	4243148	4243232	forward	-	85	ethambutol	10.1038/ng.2743, 10.1093/jac/dkq120
embA	Rv3794	CDS	4243233	4246517	forward	cell wall and cell processes	3285	ethambutol	10.1038/ng.2743, 10.1093/jac/dkq120
embB	Rv3795	CDS	4246514	4249810	forward	cell wall and cell processes	3297	ethambutol	10.1038/ng.2743, 10.1038/nm0597-567
ethA	Rv3854c	CDS	4326004	4327473	reverse	intermediary metabolism and respiration	1470	ethionamide	10.1128/AAC.01063-06
ethR	Rv3855	CDS	4327549	4328199	forward	regulatory proteins	651	ethionamide	10.1128/AAC.01063-06

## Sheet: Mutations conferring resistance
Table S1. Genes and mutation sites used to infer drug resistance
H37Rv Coordinate	Nucleotide Change	Gene	Coding Region	Amino Acid Change	Drug Resistance
1673348	A/T	fabG1_promoter	PROM	-	isoniazid
1673373	G/C	fabG1_promoter	PROM	-	isoniazid
1673416	G/T	fabG1_promoter	PROM	-	isoniazid
1673423	G/T	fabG1_promoter	PROM	-	isoniazid
1673424	A/G	fabG1_promoter	PROM	-	isoniazid
1673425	C/T	fabG1_promoter	PROM	-	isoniazid
1673429	A/T	fabG1_promoter	PROM	-	isoniazid
1673432	T/A	fabG1_promoter	PROM	-	isoniazid
1673432	T/C	fabG1_promoter	PROM	-	isoniazid
1673432	T/G	fabG1_promoter	PROM	-	isoniazid
1673435	T/A	fabG1_promoter	PROM	-	isoniazid
1674225	A/T	inhA	CDS	K8N	isoniazid
1674225	A/C	inhA	CDS	K8N	isoniazid
1674232	C/G	inhA	CDS	L11V	isoniazid
1674248	T/C	inhA	CDS	I16T	isoniazid
1674262	A/G	inhA	CDS	I21V	isoniazid
1674263	T/A	inhA	CDS	I21N	isoniazid
1674263	T/C	inhA	CDS	I21T	isoniazid
1674319	G/T	inhA	CDS	G40W	isoniazid
1674341	T/C	inhA	CDS	I47T	isoniazid
1674434	T/C	inhA	CDS	V78A	isoniazid
1674481	T/G	inhA	CDS	S94A	isoniazid
1674482	C/T	inhA	CDS	S94L	isoniazid
1674482	C/G	inhA	CDS	S94W	isoniazid
1674484/1674485	A/C, T/C	inhA	CDS	I95P	isoniazid
1674485	T/C	inhA	CDS	I95T	isoniazid
1674782	T/C	inhA	CDS	I194T	isoniazid
2518310	G/A	kasA	CDS	D66N	isoniazid
2518345	G/A	kasA	CDS	M77I	isoniazid
2518345	G/T	kasA	CDS	M77I	isoniazid
2518345	G/C	kasA	CDS	M77I	isoniazid
2518476	G/A	kasA	CDS	R121K	isoniazid
2518919	G/A	kasA	CDS	G269S	isoniazid
2519048	G/A	kasA	CDS	G312S	isoniazid
2519274	G/A	kasA	CDS	G387D	isoniazid
2519351	T/C	kasA	CDS	F413L	isoniazid
2519353	C/A	kasA	CDS	F413L	isoniazid
2519353	C/G	kasA	CDS	F413L	isoniazid
2153908	T/G	katG	CDS	D735A	isoniazid
2153909	C/T	katG	CDS	D735N	isoniazid
2153928	C/A	katG	CDS	W728C	isoniazid
2153928	C/G	katG	CDS	W728C	isoniazid
2153932	G/T	katG	CDS	A727D	isoniazid
2153962	T/G	katG	CDS	Q717P	isoniazid
2153966	C/G	katG	CDS	A716P	isoniazid
2153975	C/G	katG	CDS	A713P	isoniazid
2153983	A/G	katG	CDS	V710A	isoniazid
2154014	A/G	katG	CDS	S700P	isoniazid
2154028	T/G	katG	CDS	D695A	isoniazid
2154059	C/G	katG	CDS	G685R	isoniazid
2154154	A/G	katG	CDS	L653P	isoniazid
2154205	G/T	katG	CDS	A636E	isoniazid
2154212	G/A	katG	CDS	L634F	isoniazid
2154227	C/T	katG	CDS	G629S	isoniazid
2154256	A/G	katG	CDS	L619P	isoniazid
2154285	C/A	katG	CDS	M609I	isoniazid
2154285	C/T	katG	CDS	M609I	isoniazid
2154285	C/G	katG	CDS	M609I	isoniazid
2154293	C/T	katG	CDS	E607K	isoniazid
2154334	C/T	katG	CDS	G593D	isoniazid
2154347	G/T	katG	CDS	P589T	isoniazid
2154352	A/G	katG	CDS	L587P	isoniazid
2154353	G/T	katG	CDS	L587M	isoniazid
2154391	G/A	katG	CDS	A574V	isoniazid
2154391	G/T	katG	CDS	A574E	isoniazid
2154395	C/T	katG	CDS	D573N	isoniazid
2154412	A/G	katG	CDS	F567S	isoniazid
2154460	G/C	katG	CDS	A551G	isoniazid
2154463	G/T	katG	CDS	A550D	isoniazid
2154527	T/C	katG	CDS	N529D	isoniazid
2154538	T/G	katG	CDS	Q525P	isoniazid
2154569	G/A	katG	CDS	R515C	isoniazid
2154598	C/G	katG	CDS	W505S	isoniazid
2154599	A/T	katG	CDS	W505R	isoniazid
2154599	A/G	katG	CDS	W505R	isoniazid
2154606	T/A	katG	CDS	Q502H	isoniazid
2154606	T/G	katG	CDS	Q502H	isoniazid
2154625	C/A	katG	CDS	R496L	isoniazid
2154641	C/A	katG	CDS	G491C	isoniazid
2154648	C/A	katG	CDS	K488N	isoniazid
2154648	C/G	katG	CDS	K488N	isoniazid
2154658	C/A	katG	CDS	G485V	isoniazid
2154662	G/T	katG	CDS	R484S	isoniazid
2154681	C/T	katG	CDS	W477*	isoniazid
2154682	C/T	katG	CDS	W477*	isoniazid
2154695	C/A	katG	CDS	V473F	isoniazid
2154722	C/A	katG	CDS	A464S	isoniazid
2154725	G/A	katG	CDS	R463W	isoniazid
2154727	A/G	katG	CDS	I462T	isoniazid
2154730	T/G	katG	CDS	Q461P	isoniazid
2154737	T/A	katG	CDS	K459*	isoniazid
2154742	C/A	katG	CDS	S457I	isoniazid
2154750/2154751/2154752	C/T, T/C, C/G	katG	CDS	E454R	isoniazid
2154767	G/A	katG	CDS	L449F	isoniazid
2154782	C/T	katG	CDS	A444T	isoniazid
2154808	G/A	katG	CDS	T435I	isoniazid
2154812	G/A	katG	CDS	Q434*	isoniazid
2154827	G/A	katG	CDS	P429S	isoniazid
2154830	C/T	katG	CDS	G428R	isoniazid
2154830	C/G	katG	CDS	G428R	isoniazid
2154841	G/A	katG	CDS	A424V	isoniazid
2154841	G/T	katG	CDS	A424E	isoniazid
2154841	G/C	katG	CDS	A424G	isoniazid
2154857	C/G	katG	CDS	D419H	isoniazid
2154859	C/A	katG	CDS	R418L	isoniazid
2154859	C/T	katG	CDS	R418Q	isoniazid
2154870	C/A	katG	CDS	K414N	isoniazid
2154870	C/G	katG	CDS	K414N	isoniazid
2154875	A/G	katG	CDS	Y413H	isoniazid
2154886	G/T	katG	CDS	A409D	isoniazid
2154887/2154886	G/C, C/G	katG	CDS	A409R	isoniazid
2154921	C/T	katG	CDS	W397*	isoniazid
2154922	C/T	katG	CDS	W397*	isoniazid
2154932	T/C	katG	CDS	T394A	isoniazid
2154934	A/T	katG	CDS	I393N	isoniazid
2154961	A/C	katG	CDS	L384R	isoniazid
2154970	T/C	katG	CDS	D381G	isoniazid
2154973	G/A	katG	CDS	T380I	isoniazid
2154976	G/A	katG	CDS	A379V	isoniazid
2154979	A/G	katG	CDS	L378P	isoniazid
2155018	G/A	katG	CDS	P365L	isoniazid
2155030	G/T	katG	CDS	A361D	isoniazid
2155043	C/T	katG	CDS	D357N	isoniazid
2155043	C/G	katG	CDS	D357H	isoniazid
2155058	G/A	katG	CDS	Q352*	isoniazid
2155064	C/A	katG	CDS	A350S	isoniazid
2155064	C/T	katG	CDS	A350T	isoniazid
2155078	T/G	katG	CDS	K345T	isoniazid
2155090	C/G	katG	CDS	W341S	isoniazid
2155102	T/A	katG	CDS	Y337F	isoniazid
2155102	T/C	katG	CDS	Y337C	isoniazid
2155105	A/C	katG	CDS	L336R	isoniazid
2155108	A/G	katG	CDS	I335T	isoniazid
2155109	T/C	katG	CDS	I335V	isoniazid
2155121	T/A	katG	CDS	S331C	isoniazid
2155128	C/A	katG	CDS	W328C	isoniazid
2155128	C/G	katG	CDS	W328C	isoniazid
2155129	C/A	katG	CDS	W328L	isoniazid
2155129	C/G	katG	CDS	W328S	isoniazid
2155130	A/C	katG	CDS	W328G	isoniazid
2155135	G/A	katG	CDS	T326M	isoniazid
2155142	T/G	katG	CDS	T324P	isoniazid
2155149	C/A	katG	CDS	W321C	isoniazid
2155149	C/T	katG	CDS	W321*	isoniazid
2155149	C/G	katG	CDS	W321C	isoniazid
2155150	C/A	katG	CDS	W321L	isoniazid
2155150	C/T	katG	CDS	W321*	isoniazid
2155150	C/G	katG	CDS	W321S	isoniazid
2155150/2155149	G/C, G/C	katG	CDS	W321S	isoniazid
2155151	A/T	katG	CDS	W321R	isoniazid
2155151	A/G	katG	CDS	W321R	isoniazid
2155159/2155158	A/T, G/A	katG	CDS	E318V	isoniazid
2155163	T/C	katG	CDS	I317V	isoniazid
2155163	T/G	katG	CDS	I317L	isoniazid
2155165	C/T	katG	CDS	G316D	isoniazid
2155166	C/T	katG	CDS	G316S	isoniazid
2155167	G/T	katG	CDS	S315R	isoniazid
2155167	G/C	katG	CDS	S315R	isoniazid
2155168	C/A	katG	CDS	S315I	isoniazid
2155168	C/T	katG	CDS	S315N	isoniazid
2155168	C/G	katG	CDS	S315T	isoniazid
2155168/2155167	G/C, C/G	katG	CDS	S315T	isoniazid
2155168/2155167	G/C, C/A	katG	CDS	S315T	isoniazid
2155169	T/C	katG	CDS	S315G	isoniazid
2155169	T/G	katG	CDS	S315R	isoniazid
2155169/2155168/2155167	A/C, G/T, C/A	katG	CDS	S315L	isoniazid
2155179	G/T	katG	CDS	D311E	isoniazid
2155179	G/C	katG	CDS	D311E	isoniazid
2155180	T/C	katG	CDS	D311G	isoniazid
2155181	C/A	katG	CDS	D311Y	isoniazid
2155186	C/T	katG	CDS	G309D	isoniazid
2155187	C/A	katG	CDS	G309C	isoniazid
2155187	C/T	katG	CDS	G309S	isoniazid
2155190	T/G	katG	CDS	T308P	isoniazid
2155192	C/T	katG	CDS	G307E	isoniazid
2155192	C/G	katG	CDS	G307A	isoniazid
2155193	C/T	katG	CDS	G307R	isoniazid
2155193	C/G	katG	CDS	G307R	isoniazid
2155198	C/G	katG	CDS	G305A	isoniazid
2155201	T/G	katG	CDS	Y304S	isoniazid
2155206	G/T	katG	CDS	S302R	isoniazid
2155206	G/C	katG	CDS	S302R	isoniazid
2155208	T/G	katG	CDS	S302R	isoniazid
2155212	C/T	katG	CDS	W300*	isoniazid
2155213	C/T	katG	CDS	W300*	isoniazid
2155214	A/C	katG	CDS	W300G	isoniazid
2155216	C/G	katG	CDS	G299A	isoniazid
2155217	C/A	katG	CDS	G299C	isoniazid
2155222	C/A	katG	CDS	G297V	isoniazid
2155228	T/G	katG	CDS	Q295P	isoniazid
2155241	C/G	katG	CDS	A291P	isoniazid
2155245	C/A	katG	CDS	E289D	isoniazid
2155245	C/G	katG	CDS	E289D	isoniazid
2155258	C/T	katG	CDS	G285D	isoniazid
2155270	G/A	katG	CDS	A281V	isoniazid
2155273/2155272	C/A, G/T	katG	CDS	P280H	isoniazid
2155273/2155272	C/A, G/C	katG	CDS	P280H	isoniazid
2155276	C/T	katG	CDS	G279D	isoniazid
2155288	G/C	katG	CDS	T275S	isoniazid
2155289	T/A	katG	CDS	T275S	isoniazid
2155289	T/C	katG	CDS	T275A	isoniazid
2155289	T/G	katG	CDS	T275P	isoniazid
2155322	C/T	katG	CDS	A264T	isoniazid
2155327	G/C	katG	CDS	T262R	isoniazid
2155331	C/T	katG	CDS	E261K	isoniazid
2155335	G/T	katG	CDS	D259E	isoniazid
2155335	G/C	katG	CDS	D259E	isoniazid
2155339	T/C	katG	CDS	N258S	isoniazid
2155341	C/A	katG	CDS	M257I	isoniazid
2155341	C/T	katG	CDS	M257I	isoniazid
2155341	C/G	katG	CDS	M257I	isoniazid
2155342	A/G	katG	CDS	M257T	isoniazid
2155356	A/T	katG	CDS	F252L	isoniazid
2155356	A/C	katG	CDS	F252L	isoniazid
2155358	A/G	katG	CDS	F252L	isoniazid
2155360	G/A	katG	CDS	T251M	isoniazid
2155367	G/A	katG	CDS	R249C	isoniazid
2155385	C/A	katG	CDS	A243S	isoniazid
2155389	G/A	katG	CDS	P241P	isoniazid
2155389	G/T	katG	CDS	P241P	isoniazid
2155389	G/C	katG	CDS	P241P	isoniazid
2155398	G/T	katG	CDS	N238K	isoniazid
2155398	G/C	katG	CDS	N238K	isoniazid
2155405	T/G	katG	CDS	N236T	isoniazid
2155411	C/T	katG	CDS	G234E	isoniazid
2155412	C/T	katG	CDS	G234R	isoniazid
2155412	C/G	katG	CDS	G234R	isoniazid
2155423	A/G	katG	CDS	V230A	isoniazid
2155426	T/A	katG	CDS	Y229F	isoniazid
2155442	G/C	katG	CDS	Q224E	isoniazid
2155458	G/T	katG	CDS	N218K	isoniazid
2155458	G/C	katG	CDS	N218K	isoniazid
2155514	T/A	katG	CDS	K200*	isoniazid
2155518	C/T	katG	CDS	W198*	isoniazid
2155519	C/T	katG	CDS	W198*	isoniazid
2155529	C/T	katG	CDS	E195K	isoniazid
2155541	A/T	katG	CDS	W191R	isoniazid
2155541	A/G	katG	CDS	W191R	isoniazid
2155555	C/A	katG	CDS	G186V	isoniazid
2155556/2155555	G/C, G/A	katG	CDS	G186H	isoniazid
2155573	G/T	katG	CDS	T180K	isoniazid
2155584	C/A	katG	CDS	M176I	isoniazid
2155584	C/T	katG	CDS	M176I	isoniazid
2155584	C/G	katG	CDS	M176I	isoniazid
2155597	G/A	katG	CDS	A172V	isoniazid
2155598	C/T	katG	CDS	A172T	isoniazid
2155606	C/G	katG	CDS	G169A	isoniazid
2155628	C/T	katG	CDS	A162T	isoniazid
2155633	G/A	katG	CDS	S160L	isoniazid
2155648	T/C	katG	CDS	Y155C	isoniazid
2155648	T/G	katG	CDS	Y155S	isoniazid
2155669	A/C	katG	CDS	L148R	isoniazid
2155684	T/G	katG	CDS	K143T	isoniazid
2155687	T/G	katG	CDS	D142A	isoniazid
2155689	C/A	katG	CDS	L141F	isoniazid
2155689	C/G	katG	CDS	L141F	isoniazid
2155692	G/T	katG	CDS	S140R	isoniazid
2155692	G/C	katG	CDS	S140R	isoniazid
2155693	C/T	katG	CDS	S140N	isoniazid
2155694	T/C	katG	CDS	S140G	isoniazid
2155694	T/G	katG	CDS	S140R	isoniazid
2155697	C/G	katG	CDS	A139P	isoniazid
2155699	T/C	katG	CDS	N138S	isoniazid
2155699	T/G	katG	CDS	N138T	isoniazid
2155700	T/C	katG	CDS	N138D	isoniazid
2155700	T/G	katG	CDS	N138H	isoniazid
2155729	C/G	katG	CDS	R128P	isoniazid
2155732	T/G	katG	CDS	Q127P	isoniazid
2155734	C/A	katG	CDS	M126I	isoniazid
2155734	C/T	katG	CDS	M126I	isoniazid
2155734	C/G	katG	CDS	M126I	isoniazid
2155739	C/A	katG	CDS	G125C	isoniazid
2155750	C/A	katG	CDS	G121V	isoniazid
2155751	C/A	katG	CDS	G121C	isoniazid
2155762	T/G	katG	CDS	D117A	isoniazid
2155783	G/A	katG	CDS	A110V	isoniazid
2155786	G/A	katG	CDS	A109V	isoniazid
2155788	G/T	katG	CDS	H108Q	isoniazid
2155788	G/C	katG	CDS	H108Q	isoniazid
2155790/2155788	C/G, C/G	katG	CDS	H108E	isoniazid
2155790/2155788	C/G, C/A	katG	CDS	H108E	isoniazid
2155790	G/C	katG	CDS	H108D	isoniazid
2155791	C/T	katG	CDS	W107*	isoniazid
2155792	C/T	katG	CDS	W107*	isoniazid
2155793	A/T	katG	CDS	W107R	isoniazid
2155793	A/G	katG	CDS	W107R	isoniazid
2155795	G/A	katG	CDS	A106V	isoniazid
2155801	C/A	katG	CDS	R104L	isoniazid
2155801	C/T	katG	CDS	R104Q	isoniazid
2155816	C/T	katG	CDS	G99E	isoniazid
2155826	C/A	katG	CDS	G96C	isoniazid
2155831	T/C	katG	CDS	D94G	isoniazid
2155831	T/G	katG	CDS	D94A	isoniazid
2155841	A/T	katG	CDS	W91R	isoniazid
2155841	A/G	katG	CDS	W91R	isoniazid
2155842	C/T	katG	CDS	W90*	isoniazid
2155843	C/T	katG	CDS	W90*	isoniazid
2155849	T/C	katG	CDS	Q88R	isoniazid
2155859	T/G	katG	CDS	T85P	isoniazid
2155860	C/A	katG	CDS	M84I	isoniazid
2155860	C/T	katG	CDS	M84I	isoniazid
2155860	C/G	katG	CDS	M84I	isoniazid
2155891	T/C	katG	CDS	D74G	isoniazid
2155892	C/A	katG	CDS	D74Y	isoniazid
2155897	T/C	katG	CDS	D72G	isoniazid
2155900	A/T	katG	CDS	I71N	isoniazid
2155916	C/G	katG	CDS	A66P	isoniazid
2155919	C/T	katG	CDS	A65T	isoniazid
2155923	G/T	katG	CDS	D63E	isoniazid
2155923	G/C	katG	CDS	D63E	isoniazid
2155931	C/T	katG	CDS	A61T	isoniazid
2155969	A/T	katG	CDS	L48Q	isoniazid
2155998	C/T	katG	CDS	W38*	isoniazid
2155999	C/T	katG	CDS	W38*	isoniazid
2156009	T/C	katG	CDS	N35D	isoniazid
2156056	C/T	katG	CDS	G19D	isoniazid
2156062	C/T	katG	CDS	S17N	isoniazid
2156078	T/G	katG	CDS	T12P	isoniazid
2156081	T/C	katG	CDS	T11A	isoniazid
2156108	G/A	katG	CDS	P2S	isoniazid
2156110	A/G	katG	CDS	V1A	isoniazid
2156111	C/A	katG	CDS	V1L	isoniazid
2156111	C/G	katG	CDS	V1L	isoniazid
2156118	C/T	katG_promoter	PROM	-	isoniazid
2156121	T/G	katG_promoter	PROM	-	isoniazid
2156123	C/T	katG_promoter	PROM	-	isoniazid
760314	G/T	rpoB	CDS	V170F	rifampicin
760663	C/T	rpoB	CDS	A286V	rifampicin
761004	A/G	rpoB	CDS	T400A	rifampicin
761033	G/T	rpoB	CDS	Q409H	rifampicin
761033	G/C	rpoB	CDS	Q409H	rifampicin
761074	A/C	rpoB	CDS	E423A	rifampicin
761076	T/C	rpoB	CDS	F424L	rifampicin
761076	T/G	rpoB	CDS	F424V	rifampicin
761077	T/C	rpoB	CDS	F424S	rifampicin
761078	C/A	rpoB	CDS	F424L	rifampicin
761078	C/G	rpoB	CDS	F424L	rifampicin
761082	G/A	rpoB	CDS	G426S	rifampicin
761083	G/A	rpoB	CDS	G426D	rifampicin
761083/761084	G/A, C/T	rpoB	CDS	G426D	rifampicin
761085	A/T	rpoB	CDS	T427S	rifampicin
761085	A/C	rpoB	CDS	T427P	rifampicin
761085	A/G	rpoB	CDS	T427A	rifampicin
761085/761086	A/C, C/A	rpoB	CDS	T427H	rifampicin
761086	C/G	rpoB	CDS	T427S	rifampicin
761088	A/C	rpoB	CDS	S428R	rifampicin
761088/761089/761090	A/C, G/A, C/G	rpoB	CDS	S428Q	rifampicin
761089	G/T	rpoB	CDS	S428I	rifampicin
761089	G/C	rpoB	CDS	S428T	rifampicin
761090	C/A	rpoB	CDS	S428R	rifampicin
761090	C/G	rpoB	CDS	S428R	rifampicin
761091	C/A	rpoB	CDS	Q429K	rifampicin
761093	G/T	rpoB	CDS	Q429H	rifampicin
761093	G/C	rpoB	CDS	Q429H	rifampicin
761094	C/G	rpoB	CDS	L430V	rifampicin
761095	T/C	rpoB	CDS	L430P	rifampicin
761095	T/G	rpoB	CDS	L430R	rifampicin
761097	A/C	rpoB	CDS	S431R	rifampicin
761097	A/G	rpoB	CDS	S431G	rifampicin
761098	G/T	rpoB	CDS	S431I	rifampicin
761098	G/C	rpoB	CDS	S431T	rifampicin
761099	C/A	rpoB	CDS	S431R	rifampicin
761099	C/G	rpoB	CDS	S431R	rifampicin
761100/761102	C/A, A/T	rpoB	CDS	Q432N	rifampicin
761100	C/A	rpoB	CDS	Q432K	rifampicin
761100	C/T	rpoB	CDS	Q432*	rifampicin
761100	C/G	rpoB	CDS	Q432E	rifampicin
761101	A/T	rpoB	CDS	Q432L	rifampicin
761101	A/C	rpoB	CDS	Q432P	rifampicin
761101	A/G	rpoB	CDS	Q432R	rifampicin
761102	A/T	rpoB	CDS	Q432H	rifampicin
761102	A/C	rpoB	CDS	Q432H	rifampicin
761103	T/C	rpoB	CDS	F433L	rifampicin
761103	T/G	rpoB	CDS	F433V	rifampicin
761105	C/A	rpoB	CDS	F433L	rifampicin
761105	C/G	rpoB	CDS	F433L	rifampicin
761107	T/C	rpoB	CDS	M434T	rifampicin
761108	G/A	rpoB	CDS	M434I	rifampicin
761108	G/T	rpoB	CDS	M434I	rifampicin
761108	G/C	rpoB	CDS	M434I	rifampicin
761109/761110	G/T, A/T	rpoB	CDS	D435F	rifampicin
761109	G/A	rpoB	CDS	D435N	rifampicin
761109	G/T	rpoB	CDS	D435Y	rifampicin
761109	G/C	rpoB	CDS	D435H	rifampicin
761110	A/T	rpoB	CDS	D435V	rifampicin
761110	A/C	rpoB	CDS	D435A	rifampicin
761110	A/G	rpoB	CDS	D435G	rifampicin
761110/761111	A/T, C/G	rpoB	CDS	D435V	rifampicin
761111	C/A	rpoB	CDS	D435E	rifampicin
761111	C/G	rpoB	CDS	D435E	rifampicin
761113	A/T	rpoB	CDS	Q436L	rifampicin
761114	G/T	rpoB	CDS	Q436H	rifampicin
761114	G/C	rpoB	CDS	Q436H	rifampicin
761115	A/T	rpoB	CDS	N437Y	rifampicin
761115	A/C	rpoB	CDS	N437H	rifampicin
761115	A/G	rpoB	CDS	N437D	rifampicin
761116	A/T	rpoB	CDS	N437I	rifampicin
761116	A/C	rpoB	CDS	N437T	rifampicin
761120	C/A	rpoB	CDS	N438K	rifampicin
761120	C/G	rpoB	CDS	N438K	rifampicin
761124	C/A	rpoB	CDS	L440M	rifampicin
761124	C/T	rpoB	CDS	L440L	rifampicin
761125	T/C	rpoB	CDS	L440P	rifampicin
761126	G/A	rpoB	CDS	L440L	rifampicin
761126	G/T	rpoB	CDS	L440L	rifampicin
761126	G/C	rpoB	CDS	L440L	rifampicin
761127/761128	T/C, C/A	rpoB	CDS	S441Q	rifampicin
761128	C/T	rpoB	CDS	S441L	rifampicin
761128	C/G	rpoB	CDS	S441W	rifampicin
761130	G/T	rpoB	CDS	G442W	rifampicin
761131	G/C	rpoB	CDS	G442A	rifampicin
761134	T/C	rpoB	CDS	L443S	rifampicin
761134	T/G	rpoB	CDS	L443W	rifampicin
761136	A/C	rpoB	CDS	T444P	rifampicin
761137	C/T	rpoB	CDS	T444I	rifampicin
761139/761140	C/T, A/T	rpoB	CDS	H445F	rifampicin
761139/761140	C/G, A/G	rpoB	CDS	H445G	rifampicin
761139	C/A	rpoB	CDS	H445N	rifampicin
761139	C/T	rpoB	CDS	H445Y	rifampicin
761139	C/G	rpoB	CDS	H445D	rifampicin
761140/761141	A/T, C/G	rpoB	CDS	H445L	rifampicin
761140	A/T	rpoB	CDS	H445L	rifampicin
761140	A/C	rpoB	CDS	H445P	rifampicin
761140	A/G	rpoB	CDS	H445R	rifampicin
761141	C/A	rpoB	CDS	H445Q	rifampicin
761141	C/G	rpoB	CDS	H445Q	rifampicin
761142	A/C	rpoB	CDS	K446Q	rifampicin
761144	G/T	rpoB	CDS	K446N	rifampicin
761144	G/C	rpoB	CDS	K446N	rifampicin
761146/761147	G/C, C/T	rpoB	CDS	R447P	rifampicin
761146	G/A	rpoB	CDS	R447H	rifampicin
761146	G/C	rpoB	CDS	R447P	rifampicin
761154/761155	T/C, C/A	rpoB	CDS	S450Q	rifampicin
761155	C/T	rpoB	CDS	S450L	rifampicin
761155	C/G	rpoB	CDS	S450W	rifampicin
761155/761156	C/T, G/T	rpoB	CDS	S450F	rifampicin
761155/761156	C/A, G/T	rpoB	CDS	S450Y	rifampicin
761161/761162	T/C, G/T	rpoB	CDS	L452P	rifampicin
761161	T/C	rpoB	CDS	L452P	rifampicin
761166	C/T	rpoB	CDS	P454S	rifampicin
761167	C/A	rpoB	CDS	P454H	rifampicin
761167	C/T	rpoB	CDS	P454L	rifampicin
761167	C/G	rpoB	CDS	P454R	rifampicin
761176	T/C	rpoB	CDS	L457P	rifampicin
761185	A/G	rpoB	CDS	E460G	rifampicin
761196	C/A	rpoB	CDS	L464M	rifampicin
761220	T/G	rpoB	CDS	S472A	rifampicin
761244	A/G	rpoB	CDS	I480V	rifampicin
761245	T/C	rpoB	CDS	I480T	rifampicin
761248	A/G	rpoB	CDS	E481G	rifampicin
761250	A/C	rpoB	CDS	T482P	rifampicin
761254	C/T	rpoB	CDS	P483L	rifampicin
761274	C/G	rpoB	CDS	L490V	rifampicin
761277	A/T	rpoB	CDS	I491F	rifampicin
761284	C/T	rpoB	CDS	S493L	rifampicin
761460	C/T	rpoB	CDS	R552C	rifampicin
761582	G/T	rpoB	CDS	E592D	rifampicin
761582	G/C	rpoB	CDS	E592D	rifampicin
762089	G/T	rpoB	CDS	E761D	rifampicin
762089	G/C	rpoB	CDS	E761D	rifampicin
781585	G/A	rpsL	CDS	R9H	streptomycin
781678	C/T	rpsL	CDS	T40I	streptomycin
781680	A/T	rpsL	CDS	T41S	streptomycin
781681	C/G	rpsL	CDS	T41S	streptomycin
781687	A/C	rpsL	CDS	K43T	streptomycin
781687	A/G	rpsL	CDS	K43R	streptomycin
781712	G/T	rpsL	CDS	K51N	streptomycin
781712	G/C	rpsL	CDS	K51N	streptomycin
781714	T/G	rpsL	CDS	V52G	streptomycin
781810	G/T	rpsL	CDS	G84V	streptomycin
781815	C/T	rpsL	CDS	R86W	streptomycin
781816	G/C	rpsL	CDS	R86P	streptomycin
781818	G/T	rpsL	CDS	V87L	streptomycin
781818	G/C	rpsL	CDS	V87L	streptomycin
781821	A/C	rpsL	CDS	K88Q	streptomycin
781822	A/T	rpsL	CDS	K88M	streptomycin
781822	A/C	rpsL	CDS	K88T	streptomycin
781822	A/G	rpsL	CDS	K88R	streptomycin
781836	G/A	rpsL	CDS	V93M	streptomycin
1472035	G/A	rrs	rRNA	-	streptomycin
1472122	G/C	rrs	rRNA	-	streptomycin
1472272	G/T	rrs	rRNA	-	streptomycin
1472272	G/C	rrs	rRNA	-	streptomycin
1472307	C/T	rrs	rRNA	-	streptomycin
1472337	C/T	rrs	rRNA	-	streptomycin
1472358	C/T	rrs	rRNA	-	streptomycin
1472359	A/T	rrs	rRNA	-	streptomycin
1472359	A/C	rrs	rRNA	-	streptomycin
1472361	C/T	rrs	rRNA	-	streptomycin
1472362	C/T	rrs	rRNA	-	streptomycin
1472473	G/C	rrs	rRNA	-	streptomycin
1472644	C/T	rrs	rRNA	-	streptomycin
1472733	G/A	rrs	rRNA	-	streptomycin
1472750	C/A	rrs	rRNA	-	streptomycin
1472750	C/G	rrs	rRNA	-	streptomycin
1472751	A/G	rrs	rRNA	-	streptomycin
1472752	A/T	rrs	rRNA	-	streptomycin
1472752	A/C	rrs	rRNA	-	streptomycin
1472753	A/G	rrs	rRNA	-	streptomycin
1473074	C/T	rrs	rRNA	-	streptomycin
1473084	T/C	rrs	rRNA	-	streptomycin
1473246	A/G	rrs	rRNA	-	streptomycin
1473247	C/T	rrs	rRNA	-	streptomycin
1473329	G/T	rrs	rRNA	-	streptomycin
4243242	G/A	embA	CDS	D4N	ethambutol
4244193	G/A	embA	CDS	G321S	ethambutol
4244281	G/A	embA	CDS	G350D	ethambutol
4244617	C/T	embA	CDS	A462V	ethambutol
4245730	A/C	embA	CDS	D833A	ethambutol
4243217	C/T	embA_promoter	PROM	-	ethambutol
4243221	C/T	embA_promoter	PROM	-	ethambutol
4243222	C/A	embA_promoter	PROM	-	ethambutol
4247175	C/G	embB	CDS	A221G	ethambutol
4247186	G/T	embB	CDS	A225S	ethambutol
4247193	T/G	embB	CDS	V227G	ethambutol
4247229	T/C	embB	CDS	L239P	ethambutol
4247231	G/C	embB	CDS	D240H	ethambutol
4247282	C/T	embB	CDS	R257W	ethambutol
4247325	C/T	embB	CDS	A271V	ethambutol
4247327	A/T	embB	CDS	S272C	ethambutol
4247328	G/T	embB	CDS	S272I	ethambutol
4247334	G/C	embB	CDS	R274P	ethambutol
4247354	G/C	embB	CDS	A281P	ethambutol
4247357	G/T	embB	CDS	V282L	ethambutol
4247357	G/C	embB	CDS	V282L	ethambutol
4247358	T/G	embB	CDS	V282G	ethambutol
4247366	T/C	embB	CDS	F285L	ethambutol
4247368	C/A	embB	CDS	F285L	ethambutol
4247368	C/G	embB	CDS	F285L	ethambutol
4247372	T/G	embB	CDS	F287V	ethambutol
4247373	T/G	embB	CDS	F287C	ethambutol
4247391	T/A	embB	CDS	I293N	ethambutol
4247393	G/A	embB	CDS	G294S	ethambutol
4247399	A/C	embB	CDS	N296H	ethambutol
4247401	T/A	embB	CDS	N296K	ethambutol
4247401	T/G	embB	CDS	N296K	ethambutol
4247402	T/G	embB	CDS	S297A	ethambutol
4247403	C/T	embB	CDS	S297L	ethambutol
4247406	C/G	embB	CDS	S298W	ethambutol
4247410	C/A	embB	CDS	D299E	ethambutol
4247410	C/G	embB	CDS	D299E	ethambutol
4247429	A/T	embB	CDS	M306L	ethambutol
4247429	A/C	embB	CDS	M306L	ethambutol
4247429	A/G	embB	CDS	M306V	ethambutol
4247430	T/C	embB	CDS	M306T	ethambutol
4247431	G/A	embB	CDS	M306I	ethambutol
4247431	G/T	embB	CDS	M306I	ethambutol
4247431	G/C	embB	CDS	M306I	ethambutol
4247439	T/G	embB	CDS	V309G	ethambutol
4247444	G/C	embB	CDS	D311H	ethambutol
4247445	A/G	embB	CDS	D311G	ethambutol
4247448	A/G	embB	CDS	H312R	ethambutol
4247451	C/T	embB	CDS	A313V	ethambutol
4247454	G/C	embB	CDS	G314A	ethambutol
4247457	A/G	embB	CDS	Y315C	ethambutol
4247462	T/A	embB	CDS	S317T	ethambutol
4247465	A/C	embB	CDS	N318H	ethambutol
4247466	A/G	embB	CDS	N318S	ethambutol
4247467	C/A	embB	CDS	N318K	ethambutol
4247467	C/G	embB	CDS	N318K	ethambutol
4247468	T/A	embB	CDS	Y319N	ethambutol
4247469	A/C	embB	CDS	Y319S	ethambutol
4247469	A/G	embB	CDS	Y319C	ethambutol
4247471	T/C	embB	CDS	F320L	ethambutol
4247473	C/A	embB	CDS	F320L	ethambutol
4247473	C/G	embB	CDS	F320L	ethambutol
4247495	G/T	embB	CDS	D328Y	ethambutol
4247496	A/T	embB	CDS	D328V	ethambutol
4247496	A/G	embB	CDS	D328G	ethambutol
4247501	T/G	embB	CDS	F330V	ethambutol
4247504	G/C	embB	CDS	G331R	ethambutol
4247508	G/T	embB	CDS	W332L	ethambutol
4247510	T/C	embB	CDS	Y333H	ethambutol
4247513	T/C	embB	CDS	Y334H	ethambutol
4247552	A/T	embB	CDS	S347C	ethambutol
4247553	G/T	embB	CDS	S347I	ethambutol
4247553	G/C	embB	CDS	S347T	ethambutol
4247574	A/C	embB	CDS	D354A	ethambutol
4247579	G/T	embB	CDS	A356S	ethambutol
4247580	C/T	embB	CDS	A356V	ethambutol
4247582	G/T	embB	CDS	A357S	ethambutol
4247583	C/T	embB	CDS	A357V	ethambutol
4247586	G/T	embB	CDS	G358V	ethambutol
4247588	C/A	embB	CDS	L359I	ethambutol
4247591	G/A	embB	CDS	V360M	ethambutol
4247609	T/C	embB	CDS	S366P	ethambutol
4247613	G/C	embB	CDS	R367P	ethambutol
4247615	G/C	embB	CDS	E368Q	ethambutol
4247616	A/C	embB	CDS	E368A	ethambutol
4247617	G/T	embB	CDS	E368D	ethambutol
4247617	G/C	embB	CDS	E368D	ethambutol
4247618	G/T	embB	CDS	V369L	ethambutol
4247618	G/C	embB	CDS	V369L	ethambutol
4247619	T/C	embB	CDS	V369A	ethambutol
4247622	T/G	embB	CDS	L370R	ethambutol
4247625	C/G	embB	CDS	P371R	ethambutol
4247634	G/T	embB	CDS	G374V	ethambutol
4247636	C/G	embB	CDS	P375A	ethambutol
4247642	G/A	embB	CDS	V377M	ethambutol
4247643	T/G	embB	CDS	V377G	ethambutol
4247645	G/A	embB	CDS	E378K	ethambutol
4247646	A/C	embB	CDS	E378A	ethambutol
4247648	G/A	embB	CDS	A379T	ethambutol
4247649	C/A	embB	CDS	A379D	ethambutol
4247651	A/C	embB	CDS	S380R	ethambutol
4247652	G/A	embB	CDS	S380N	ethambutol
4247653	C/A	embB	CDS	S380R	ethambutol
4247653	C/G	embB	CDS	S380R	ethambutol
4247663	T/A	embB	CDS	Y384N	ethambutol
4247676	C/G	embB	CDS	A388G	ethambutol
4247696	T/A	embB	CDS	W395R	ethambutol
4247696	T/C	embB	CDS	W395R	ethambutol
4247698	G/T	embB	CDS	W395C	ethambutol
4247698	G/C	embB	CDS	W395C	ethambutol
4247702	C/A	embB	CDS	P397T	ethambutol
4247703	C/A	embB	CDS	P397Q	ethambutol
4247706	T/A	embB	CDS	F398Y	ethambutol
4247708	A/C	embB	CDS	N399H	ethambutol
4247708	A/G	embB	CDS	N399D	ethambutol
4247713	C/A	embB	CDS	N400K	ethambutol
4247713	C/G	embB	CDS	N400K	ethambutol
4247714	G/A	embB	CDS	G401S	ethambutol
4247723	C/T	embB	CDS	P404S	ethambutol
4247728	G/T	embB	CDS	E405D	ethambutol
4247728	G/C	embB	CDS	E405D	ethambutol
4247729	G/A	embB	CDS	G406S	ethambutol
4247729	G/T	embB	CDS	G406C	ethambutol
4247730	G/A	embB	CDS	G406D	ethambutol
4247730	G/C	embB	CDS	G406A	ethambutol
4247748	C/T	embB	CDS	S412L	ethambutol
4247782	G/A	embB	CDS	M423I	ethambutol
4247782	G/T	embB	CDS	M423I	ethambutol
4247782	G/C	embB	CDS	M423I	ethambutol
4247802	C/T	embB	CDS	P430L	ethambutol
4247804	G/A	embB	CDS	A431T	ethambutol
4247817	T/G	embB	CDS	V435G	ethambutol
4247820	T/G	embB	CDS	V436G	ethambutol
4247822	A/G	embB	CDS	T437A	ethambutol
4247850	C/A	embB	CDS	P446H	ethambutol
4247856	G/T	embB	CDS	G448V	ethambutol
4247867	G/T	embB	CDS	V452L	ethambutol
4247867	G/C	embB	CDS	V452L	ethambutol
4247889	G/C	embB	CDS	G459A	ethambutol
4247891	C/T	embB	CDS	R460C	ethambutol
4247892	G/T	embB	CDS	R460L	ethambutol
4247894	C/T	embB	CDS	P461S	ethambutol
4247919	G/C	embB	CDS	R469P	ethambutol
4247925	G/C	embB	CDS	R471P	ethambutol
4247959	G/A	embB	CDS	M482I	ethambutol
4247959	G/T	embB	CDS	M482I	ethambutol
4247959	G/C	embB	CDS	M482I	ethambutol
4248002	C/A	embB	CDS	Q497K	ethambutol
4248003	A/C	embB	CDS	Q497P	ethambutol
4248003	A/G	embB	CDS	Q497R	ethambutol
4248025	A/T	embB	CDS	E504D	ethambutol
4248025	A/C	embB	CDS	E504D	ethambutol
4248033	G/A	embB	CDS	R507K	ethambutol
4248488	G/A	embB	CDS	A659T	ethambutol
4248747	G/A	embB	CDS	G745D	ethambutol
4249071	A/C	embB	CDS	Q853P	ethambutol
4249389	A/C	embB	CDS	D959A	ethambutol
4249512	T/G	embB	CDS	M1000R	ethambutol
4249518	A/G	embB	CDS	H1002R	ethambutol
4249583	G/A	embB	CDS	D1024N	ethambutol
4249757	A/G	embB	CDS	T1082A	ethambutol
4240423	G/A	embC	CDS	E187E	ethambutol
4240592	G/A	embC	CDS	A244T	ethambutol
4240601	G/C	embC	CDS	A247P	ethambutol
4240614	T/G	embC	CDS	L251R	ethambutol
4240623	C/G	embC	CDS	A254G	ethambutol
4240671	C/T	embC	CDS	T270I	ethambutol
4240676	G/A	embC	CDS	G272S	ethambutol
4240715	C/T	embC	CDS	H285Y	ethambutol
4240721	G/T	embC	CDS	V287F	ethambutol
4240724	G/T	embC	CDS	G288W	ethambutol
4240725	G/T	embC	CDS	G288V	ethambutol
4240748	T/C	embC	CDS	Y296H	ethambutol
4240749	A/C	embC	CDS	Y296S	ethambutol
4240751	A/C	embC	CDS	I297L	ethambutol
4240752	T/C	embC	CDS	I297T	ethambutol
4240761	T/G	embC	CDS	M300R	ethambutol
4240766	C/G	embC	CDS	R302G	ethambutol
4240770	T/G	embC	CDS	V303G	ethambutol
4240781	G/A	embC	CDS	A307T	ethambutol
4240785	G/A	embC	CDS	G308D	ethambutol
4240787	T/A	embC	CDS	Y309N	ethambutol
4240791	T/A	embC	CDS	M310K	ethambutol
4240835	G/A	embC	CDS	G325S	ethambutol
4240838	T/A	embC	CDS	W326R	ethambutol
4240838	T/C	embC	CDS	W326R	ethambutol
4240841	T/A	embC	CDS	Y327N	ethambutol
4242198	C/T	embC	CDS	A779V	ethambutol
1416212	T/C	embR	CDS	Q379R	ethambutol
1416242	A/G	embR	CDS	I369T	ethambutol
1416282	G/C	embR	CDS	R356G	ethambutol
1416299	A/C	embR	CDS	V350G	ethambutol
1416371	C/T	embR	CDS	S326N	ethambutol
1416390	G/C	embR	CDS	L320V	ethambutol
1416474	G/T	embR	CDS	L292M	ethambutol
1416630	C/G	embR	CDS	G240R	ethambutol
1416660	G/A	embR	CDS	R230W	ethambutol
1416679	A/T	embR	CDS	D223E	ethambutol
1416679	A/C	embR	CDS	D223E	ethambutol
1416717	G/T	embR	CDS	L211M	ethambutol
1416749	T/G	embR	CDS	E200A	ethambutol
1416784	G/T	embR	CDS	S188R	ethambutol
1416784	G/C	embR	CDS	S188R	ethambutol
1416786	T/G	embR	CDS	S188R	ethambutol
1416788	G/A	embR	CDS	A187V	ethambutol
1416792	G/C	embR	CDS	R186G	ethambutol
1416821	G/A	embR	CDS	A176V	ethambutol
1416833	A/C	embR	CDS	L172R	ethambutol
1417191	C/G	embR	CDS	D53H	ethambutol
1417254	T/G	embR	CDS	T32P	ethambutol
1417328	A/C	embR	CDS	V7G	ethambutol
2288688	C/A	pncA	CDS	S185I	pyrazinamide
2288688	C/G	pncA	CDS	S185T	pyrazinamide
2288697	A/G	pncA	CDS	L182S	pyrazinamide
2288699	C/A	pncA	CDS	E181D	pyrazinamide
2288699	C/G	pncA	CDS	E181D	pyrazinamide
2288704	C/A	pncA	CDS	V180F	pyrazinamide
2288705	G/T	pncA	CDS	S179R	pyrazinamide
2288705	G/C	pncA	CDS	S179R	pyrazinamide
2288707	T/G	pncA	CDS	S179R	pyrazinamide
2288717	C/A	pncA	CDS	M175I	pyrazinamide
2288717	C/T	pncA	CDS	M175I	pyrazinamide
2288717	C/G	pncA	CDS	M175I	pyrazinamide
2288718	A/C	pncA	CDS	M175R	pyrazinamide
2288719	T/C	pncA	CDS	M175V	pyrazinamide
2288721	T/C	pncA	CDS	E174G	pyrazinamide
2288727	A/C	pncA	CDS	L172R	pyrazinamide
2288727	A/G	pncA	CDS	L172P	pyrazinamide
2288728/2288727	C/G, T/C	pncA	CDS	L172A	pyrazinamide
2288730	G/A	pncA	CDS	A171V	pyrazinamide
2288730	G/T	pncA	CDS	A171E	pyrazinamide
2288731	C/T	pncA	CDS	A171T	pyrazinamide
2288731	C/G	pncA	CDS	A171P	pyrazinamide
2288739	G/T	pncA	CDS	T168N	pyrazinamide
2288740	T/G	pncA	CDS	T168P	pyrazinamide
2288749	C/T	pncA	CDS	A165T	pyrazinamide
2288757	C/T	pncA	CDS	G162D	pyrazinamide
2288761	C/G	pncA	CDS	A161P	pyrazinamide
2288764	T/G	pncA	CDS	T160P	pyrazinamide
2288766	A/C	pncA	CDS	L159R	pyrazinamide
2288766	A/G	pncA	CDS	L159P	pyrazinamide
2288778	A/C	pncA	CDS	V155G	pyrazinamide
2288778	A/G	pncA	CDS	V155A	pyrazinamide
2288779	C/A	pncA	CDS	V155L	pyrazinamide
2288779	C/G	pncA	CDS	V155L	pyrazinamide
2288781	C/A	pncA	CDS	R154M	pyrazinamide
2288782	T/C	pncA	CDS	R154G	pyrazinamide
2288784	G/T	pncA	CDS	T153N	pyrazinamide
2288800	G/T	pncA	CDS	R148S	pyrazinamide
2288805	G/A	pncA	CDS	A146V	pyrazinamide
2288806	C/T	pncA	CDS	A146T	pyrazinamide
2288815	C/T	pncA	CDS	A143T	pyrazinamide
2288815	C/G	pncA	CDS	A143P	pyrazinamide
2288817	G/A	pncA	CDS	T142M	pyrazinamide
2288817	G/T	pncA	CDS	T142K	pyrazinamide
2288818	T/C	pncA	CDS	T142A	pyrazinamide
2288818	T/G	pncA	CDS	T142P	pyrazinamide
2288820	T/G	pncA	CDS	Q141P	pyrazinamide
2288821	G/A	pncA	CDS	Q141*	pyrazinamide
2288823	C/T	pncA	CDS	R140H	pyrazinamide
2288824	G/T	pncA	CDS	R140S	pyrazinamide
2288824	G/C	pncA	CDS	R140G	pyrazinamide
2288826	A/C	pncA	CDS	V139G	pyrazinamide
2288826	A/G	pncA	CDS	V139A	pyrazinamide
2288827	C/A	pncA	CDS	V139L	pyrazinamide
2288827	C/T	pncA	CDS	V139M	pyrazinamide
2288827	C/G	pncA	CDS	V139L	pyrazinamide
2288828	A/T	pncA	CDS	C138*	pyrazinamide
2288829	C/T	pncA	CDS	C138Y	pyrazinamide
2288829	C/G	pncA	CDS	C138S	pyrazinamide
2288830	A/T	pncA	CDS	C138S	pyrazinamide
2288832	T/C	pncA	CDS	H137R	pyrazinamide
2288832	T/G	pncA	CDS	H137P	pyrazinamide
2288835	T/C	pncA	CDS	D136G	pyrazinamide
2288836	C/A	pncA	CDS	D136Y	pyrazinamide
2288836	C/T	pncA	CDS	D136N	pyrazinamide
2288836	C/G	pncA	CDS	D136H	pyrazinamide
2288839	T/G	pncA	CDS	T135P	pyrazinamide
2288841	G/A	pncA	CDS	A134V	pyrazinamide
2288842	C/A	pncA	CDS	A134S	pyrazinamide
2288844	A/T	pncA	CDS	I133N	pyrazinamide
2288844	A/G	pncA	CDS	I133T	pyrazinamide
2288847	C/A	pncA	CDS	G132V	pyrazinamide
2288847	C/T	pncA	CDS	G132D	pyrazinamide
2288847	C/G	pncA	CDS	G132A	pyrazinamide
2288848	C/T	pncA	CDS	G132S	pyrazinamide
2288851	C/A	pncA	CDS	V131F	pyrazinamide
2288853	A/C	pncA	CDS	V130G	pyrazinamide
2288853	A/G	pncA	CDS	V130A	pyrazinamide
2288859	A/C	pncA	CDS	V128G	pyrazinamide
2288868	A/T	pncA	CDS	V125D	pyrazinamide
2288868	A/C	pncA	CDS	V125G	pyrazinamide
2288880	C/G	pncA	CDS	R121P	pyrazinamide
2288883	A/G	pncA	CDS	L120P	pyrazinamide
2288885	C/A	pncA	CDS	W119C	pyrazinamide
2288885	C/T	pncA	CDS	W119*	pyrazinamide
2288885	C/G	pncA	CDS	W119C	pyrazinamide
2288886	C/T	pncA	CDS	W119*	pyrazinamide
2288887	A/T	pncA	CDS	W119R	pyrazinamide
2288887	A/G	pncA	CDS	W119R	pyrazinamide
2288889	T/G	pncA	CDS	N118T	pyrazinamide
2288895	A/C	pncA	CDS	L116R	pyrazinamide
2288895	A/G	pncA	CDS	L116P	pyrazinamide
2288896	G/C	pncA	CDS	L116V	pyrazinamide
2288902	T/C	pncA	CDS	T114A	pyrazinamide
2288902	T/G	pncA	CDS	T114P	pyrazinamide
2288920	C/T	pncA	CDS	G108R	pyrazinamide
2288920	C/G	pncA	CDS	G108R	pyrazinamide
2288923	C/A	pncA	CDS	E107*	pyrazinamide
2288930	G/T	pncA	CDS	S104R	pyrazinamide
2288930	G/C	pncA	CDS	S104R	pyrazinamide
2288932	T/G	pncA	CDS	S104R	pyrazinamide
2288933	G/T	pncA	CDS	Y103*	pyrazinamide
2288933	G/C	pncA	CDS	Y103*	pyrazinamide
2288934	T/C	pncA	CDS	Y103C	pyrazinamide
2288934	T/G	pncA	CDS	Y103S	pyrazinamide
2288935	A/G	pncA	CDS	Y103H	pyrazinamide
2288937	G/A	pncA	CDS	A102V	pyrazinamide
2288938	C/T	pncA	CDS	A102T	pyrazinamide
2288945	G/T	pncA	CDS	Y99*	pyrazinamide
2288945	G/C	pncA	CDS	Y99*	pyrazinamide
2288952	C/T	pncA	CDS	G97D	pyrazinamide
2288953	C/T	pncA	CDS	G97S	pyrazinamide
2288954	C/A	pncA	CDS	K96N	pyrazinamide
2288954	C/G	pncA	CDS	K96N	pyrazinamide
2288955	T/G	pncA	CDS	K96T	pyrazinamide
2288956	T/C	pncA	CDS	K96E	pyrazinamide
2288956	T/G	pncA	CDS	K96Q	pyrazinamide
2288957	G/T	pncA	CDS	Y95*	pyrazinamide
2288957	G/C	pncA	CDS	Y95*	pyrazinamide
2288960	G/T	pncA	CDS	F94L	pyrazinamide
2288960	G/C	pncA	CDS	F94L	pyrazinamide
2288961	A/G	pncA	CDS	F94S	pyrazinamide
2288962	A/G	pncA	CDS	F94L	pyrazinamide
2288962/2288961	T/C, T/C	pncA	CDS	F94P	pyrazinamide
2288973	A/C	pncA	CDS	I90S	pyrazinamide
2288979	G/T	pncA	CDS	S88*	pyrazinamide
2288982	G/A	pncA	CDS	T87M	pyrazinamide
2288988	A/C	pncA	CDS	L85R	pyrazinamide
2288988	A/G	pncA	CDS	L85P	pyrazinamide
2288997	T/A	pncA	CDS	H82L	pyrazinamide
2288997	T/C	pncA	CDS	H82R	pyrazinamide
2288998	G/A	pncA	CDS	H82Y	pyrazinamide
2288998	G/C	pncA	CDS	H82D	pyrazinamide
2289001	A/C	pncA	CDS	F81V	pyrazinamide
2289006	G/C	pncA	CDS	A79G	pyrazinamide
2289009	C/T	pncA	CDS	G78D	pyrazinamide
2289010	C/T	pncA	CDS	G78S	pyrazinamide
2289015	G/A	pncA	CDS	T76I	pyrazinamide
2289016	T/G	pncA	CDS	T76P	pyrazinamide
2289026	G/T	pncA	CDS	C72*	pyrazinamide
2289026	G/C	pncA	CDS	C72W	pyrazinamide
2289027	C/T	pncA	CDS	C72Y	pyrazinamide
2289028	A/G	pncA	CDS	C72R	pyrazinamide
2289030	T/C	pncA	CDS	H71R	pyrazinamide
2289031	G/A	pncA	CDS	H71Y	pyrazinamide
2289031	G/T	pncA	CDS	H71N	pyrazinamide
2289031	G/C	pncA	CDS	H71D	pyrazinamide
2289036	G/A	pncA	CDS	P69L	pyrazinamide
2289036	G/C	pncA	CDS	P69R	pyrazinamide
2289038	C/T	pncA	CDS	W68*	pyrazinamide
2289039	C/A	pncA	CDS	W68L	pyrazinamide
2289039	C/T	pncA	CDS	W68*	pyrazinamide
2289039	C/G	pncA	CDS	W68S	pyrazinamide
2289040	A/T	pncA	CDS	W68R	pyrazinamide
2289040	A/C	pncA	CDS	W68G	pyrazinamide
2289040	A/G	pncA	CDS	W68R	pyrazinamide
2289043	A/G	pncA	CDS	S67P	pyrazinamide
2289046	A/G	pncA	CDS	S66P	pyrazinamide
2289052	A/C	pncA	CDS	Y64D	pyrazinamide
2289054	T/C	pncA	CDS	D63G	pyrazinamide
2289054	T/G	pncA	CDS	D63A	pyrazinamide
2289055	C/G	pncA	CDS	D63H	pyrazinamide
2289057	G/A	pncA	CDS	P62L	pyrazinamide
2289057	G/C	pncA	CDS	P62R	pyrazinamide
2289061	T/G	pncA	CDS	T61P	pyrazinamide
2289067	A/G	pncA	CDS	S59P	pyrazinamide
2289068	G/T	pncA	CDS	F58L	pyrazinamide
2289068	G/C	pncA	CDS	F58L	pyrazinamide
2289069	A/G	pncA	CDS	F58S	pyrazinamide
2289070	A/G	pncA	CDS	F58L	pyrazinamide
2289072	T/A	pncA	CDS	H57L	pyrazinamide
2289072	T/C	pncA	CDS	H57R	pyrazinamide
2289072	T/G	pncA	CDS	H57P	pyrazinamide
2289073	G/A	pncA	CDS	H57Y	pyrazinamide
2289073	G/T	pncA	CDS	H57N	pyrazinamide
2289073	G/C	pncA	CDS	H57D	pyrazinamide
2289081	G/A	pncA	CDS	P54L	pyrazinamide
2289081	G/T	pncA	CDS	P54Q	pyrazinamide
2289082	G/T	pncA	CDS	P54T	pyrazinamide
2289084	T/G	pncA	CDS	D53A	pyrazinamide
2289085	C/T	pncA	CDS	D53N	pyrazinamide
2289089	G/T	pncA	CDS	H51Q	pyrazinamide
2289089	G/C	pncA	CDS	H51Q	pyrazinamide
2289090	T/C	pncA	CDS	H51R	pyrazinamide
2289090	T/G	pncA	CDS	H51P	pyrazinamide
2289091	G/A	pncA	CDS	H51Y	pyrazinamide
2289091	G/T	pncA	CDS	H51N	pyrazinamide
2289096	T/A	pncA	CDS	D49V	pyrazinamide
2289096	T/C	pncA	CDS	D49G	pyrazinamide
2289096	T/G	pncA	CDS	D49A	pyrazinamide
2289097	C/T	pncA	CDS	D49N	pyrazinamide
2289097	C/G	pncA	CDS	D49H	pyrazinamide
2289102	G/C	pncA	CDS	T47S	pyrazinamide
2289103	T/A	pncA	CDS	T47S	pyrazinamide
2289103	T/C	pncA	CDS	T47A	pyrazinamide
2289103	T/G	pncA	CDS	T47P	pyrazinamide
2289105	G/A	pncA	CDS	A46V	pyrazinamide
2289105	G/T	pncA	CDS	A46E	pyrazinamide
2289106	C/G	pncA	CDS	A46P	pyrazinamide
2289108	A/C	pncA	CDS	V45G	pyrazinamide
2289111	A/C	pncA	CDS	V44G	pyrazinamide
2289114	T/G	pncA	CDS	H43P	pyrazinamide
2289119	G/T	pncA	CDS	Y41*	pyrazinamide
2289119	G/C	pncA	CDS	Y41*	pyrazinamide
2289121	A/G	pncA	CDS	Y41H	pyrazinamide
2289133	C/A	pncA	CDS	E37*	pyrazinamide
2289138	A/C	pncA	CDS	L35R	pyrazinamide
2289138	A/G	pncA	CDS	L35P	pyrazinamide
2289140	G/T	pncA	CDS	Y34*	pyrazinamide
2289140	G/C	pncA	CDS	Y34*	pyrazinamide
2289141	T/G	pncA	CDS	Y34S	pyrazinamide
2289142	A/C	pncA	CDS	Y34D	pyrazinamide
2289150	A/C	pncA	CDS	I31S	pyrazinamide
2289159	G/T	pncA	CDS	A28D	pyrazinamide
2289162	A/G	pncA	CDS	L27P	pyrazinamide
2289165	G/C	pncA	CDS	A26G	pyrazinamide
2289168/2289167	C/A, C/A	pncA	CDS	A25E	pyrazinamide
2289171	C/T	pncA	CDS	G24D	pyrazinamide
2289172	C/G	pncA	CDS	G24R	pyrazinamide
2289174	C/A	pncA	CDS	G23V	pyrazinamide
2289174/2289173	G/T, T/C	pncA	CDS	G23V	pyrazinamide
2289180	A/C	pncA	CDS	V21G	pyrazinamide
2289186	A/C	pncA	CDS	L19R	pyrazinamide
2289186	A/G	pncA	CDS	L19P	pyrazinamide
2289190	A/G	pncA	CDS	S18P	pyrazinamide
2289192	C/A	pncA	CDS	G17V	pyrazinamide
2289192	C/T	pncA	CDS	G17D	pyrazinamide
2289200	G/T	pncA	CDS	C14*	pyrazinamide
2289200	G/C	pncA	CDS	C14W	pyrazinamide
2289201	C/T	pncA	CDS	C14Y	pyrazinamide
2289202	A/C	pncA	CDS	C14G	pyrazinamide
2289202	A/G	pncA	CDS	C14R	pyrazinamide
2289203	G/T	pncA	CDS	F13L	pyrazinamide
2289203	G/C	pncA	CDS	F13L	pyrazinamide
2289204	A/G	pncA	CDS	F13S	pyrazinamide
2289205	A/G	pncA	CDS	F13L	pyrazinamide
2289207	T/G	pncA	CDS	D12A	pyrazinamide
2289208	C/T	pncA	CDS	D12N	pyrazinamide
2289213	T/C	pncA	CDS	Q10R	pyrazinamide
2289213	T/G	pncA	CDS	Q10P	pyrazinamide
2289213/2289212	A/C, G/A	pncA	CDS	Q10P	pyrazinamide
2289214	G/A	pncA	CDS	Q10*	pyrazinamide
2289214	G/T	pncA	CDS	Q10K	pyrazinamide
2289216	A/C	pncA	CDS	V9G	pyrazinamide
2289216	A/G	pncA	CDS	V9A	pyrazinamide
2289217	C/A	pncA	CDS	V9L	pyrazinamide
2289217	C/G	pncA	CDS	V9L	pyrazinamide
2289217/2289216	G/T, T/C	pncA	CDS	V9S	pyrazinamide
2289218	G/T	pncA	CDS	D8E	pyrazinamide
2289218	G/C	pncA	CDS	D8E	pyrazinamide
2289219	T/C	pncA	CDS	D8G	pyrazinamide
2289219	T/G	pncA	CDS	D8A	pyrazinamide
2289220	C/A	pncA	CDS	D8Y	pyrazinamide
2289220	C/T	pncA	CDS	D8N	pyrazinamide
2289222	A/T	pncA	CDS	V7D	pyrazinamide
2289222	A/C	pncA	CDS	V7G	pyrazinamide
2289223	C/A	pncA	CDS	V7F	pyrazinamide
2289223	C/T	pncA	CDS	V7I	pyrazinamide
2289225	A/C	pncA	CDS	I6S	pyrazinamide
2289226	T/G	pncA	CDS	I6L	pyrazinamide
2289228	A/C	pncA	CDS	I5S	pyrazinamide
2289231	A/C	pncA	CDS	L4W	pyrazinamide
2289231	A/G	pncA	CDS	L4S	pyrazinamide
2289234	G/T	pncA	CDS	A3E	pyrazinamide
2289235	C/G	pncA	CDS	A3P	pyrazinamide
2289239	C/A	pncA	CDS	M1I	pyrazinamide
2289239	C/T	pncA	CDS	M1I	pyrazinamide
2289239	C/G	pncA	CDS	M1I	pyrazinamide
2289240	A/G	pncA	CDS	M1T	pyrazinamide
2289248	A/G	pncA_promoter	PROM	-	pyrazinamide
2289251	A/G	pncA_promoter	PROM	-	pyrazinamide
2289252	T/C	pncA_promoter	PROM	-	pyrazinamide
2289252	T/G	pncA_promoter	PROM	-	pyrazinamide
2289253	A/C	pncA_promoter	PROM	-	pyrazinamide
2289253	A/G	pncA_promoter	PROM	-	pyrazinamide
1834840	G/T	rpsA	CDS	E433D	pyrazinamide
1834840	G/C	rpsA	CDS	E433D	pyrazinamide
1834961	C/T	rpsA	CDS	R474W	pyrazinamide
1834962	G/T	rpsA	CDS	R474L	pyrazinamide
4043900	C/A	panD	CDS	A128S	pyrazinamide
4043869	A/G	panD	CDS	V138A	pyrazinamide
4044137	T/C	panD	CDS	I49V	pyrazinamide
4044220	T/C	panD	CDS	H21R	pyrazinamide
4043893	T/C	panD	CDS	E130G	pyrazinamide
4043931	C/T	panD	CDS	M117I	pyrazinamide
4043875	A/C	panD	CDS	L136R	pyrazinamide
4043869	A/C	panD	CDS	V138G	pyrazinamide
4043869	A/T	panD	CDS	V138E	pyrazinamide
4043869	A/G	panD	CDS	V138A	pyrazinamide
4043906	C/A	panD	CDS	E126*	pyrazinamide
7503	C/G	gyrA	CDS	R68G	fluoroquinolones
7507	G/C	gyrA	CDS	S69T	fluoroquinolones
7510	A/G	gyrA	CDS	H70R	fluoroquinolones
7521	G/T	gyrA	CDS	A74S	fluoroquinolones
7539	A/G	gyrA	CDS	T80A	fluoroquinolones
7563	G/T	gyrA	CDS	G88C	fluoroquinolones
7564	G/C	gyrA	CDS	G88A	fluoroquinolones
7566	G/A	gyrA	CDS	D89N	fluoroquinolones
7570	C/A	gyrA	CDS	A90E	fluoroquinolones
7570	C/T	gyrA	CDS	A90V	fluoroquinolones
7570	C/G	gyrA	CDS	A90G	fluoroquinolones
7572	T/C	gyrA	CDS	S91P	fluoroquinolones
7572	T/G	gyrA	CDS	S91A	fluoroquinolones
7577	C/G	gyrA	CDS	I92M	fluoroquinolones
7581	G/A	gyrA	CDS	D94N	fluoroquinolones
7581	G/T	gyrA	CDS	D94Y	fluoroquinolones
7581	G/C	gyrA	CDS	D94H	fluoroquinolones
7582	A/T	gyrA	CDS	D94V	fluoroquinolones
7582	A/C	gyrA	CDS	D94A	fluoroquinolones
7582	A/G	gyrA	CDS	D94G	fluoroquinolones
7606	C/A	gyrA	CDS	P102H	fluoroquinolones
7626	C/G	gyrA	CDS	L109V	fluoroquinolones
5508	C/G	gyrB	CDS	A90G	fluoroquinolones
6575	C/T	gyrB	CDS	R446C	fluoroquinolones
6576	G/A	gyrB	CDS	R446H	fluoroquinolones
6576	G/T	gyrB	CDS	R446L	fluoroquinolones
6579	C/T	gyrB	CDS	S447F	fluoroquinolones
6620	G/A	gyrB	CDS	D461N	fluoroquinolones
6620	G/C	gyrB	CDS	D461H	fluoroquinolones
6621	A/C	gyrB	CDS	D461A	fluoroquinolones
6647	G/T	gyrB	CDS	G470C	fluoroquinolones
6648	G/C	gyrB	CDS	G470A	fluoroquinolones
6695	A/C	gyrB	CDS	I486L	fluoroquinolones
6720	A/C	gyrB	CDS	D494A	fluoroquinolones
6734	A/T	gyrB	CDS	N499Y	fluoroquinolones
6734	A/G	gyrB	CDS	N499D	fluoroquinolones
6735	A/C	gyrB	CDS	N499T	fluoroquinolones
6736	C/A	gyrB	CDS	N499K	fluoroquinolones
6736	C/G	gyrB	CDS	N499K	fluoroquinolones
6737	A/C	gyrB	CDS	T500P	fluoroquinolones
6738	C/A	gyrB	CDS	T500N	fluoroquinolones
6738	C/T	gyrB	CDS	T500I	fluoroquinolones
6741	A/T	gyrB	CDS	E501V	fluoroquinolones
6742	A/T	gyrB	CDS	E501D	fluoroquinolones
6742	A/C	gyrB	CDS	E501D	fluoroquinolones
6749	G/A	gyrB	CDS	A504T	fluoroquinolones
6750	C/T	gyrB	CDS	A504V	fluoroquinolones
6759	C/T	gyrB	CDS	T507M	fluoroquinolones
6853	A/T	gyrB	CDS	Q538H	fluoroquinolones
6853	A/C	gyrB	CDS	Q538H	fluoroquinolones
7247	G/T	gyrB	CDS	V670F	fluoroquinolones
2715340	G/T	eis_promoter	PROM	-	kanamycin
2715342	C/T	eis_promoter	PROM	-	kanamycin
2715342	C/G	eis_promoter	PROM	-	kanamycin
2715344	G/A	eis_promoter	PROM	-	kanamycin
2715345	T/C	eis_promoter	PROM	-	kanamycin
2715346	G/A	eis_promoter	PROM	-	kanamycin
2715347	G/C	eis_promoter	PROM	-	kanamycin
2715369	C/A	eis_promoter	PROM	-	kanamycin
2715385	A/C	eis_promoter	PROM	-	kanamycin
2715386	C/A	eis_promoter	PROM	-	kanamycin
1473246	A/G	rrs	rRNA	-	kanamycin
1473247	C/A	rrs	rRNA	-	kanamycin
1473247	C/T	rrs	rRNA	-	kanamycin
1473329	G/T	rrs	rRNA	-	kanamycin
1471839	G/T	rrs	rRNA	-	amikacin
1472359	A/C	rrs	rRNA	-	amikacin
1472362	C/T	rrs	rRNA	-	amikacin
1473003	G/T	rrs	rRNA	-	amikacin
1473183	A/C	rrs	rRNA	-	amikacin
1473246	A/G	rrs	rRNA	-	amikacin
1473247	C/A	rrs	rRNA	-	amikacin
1473247	C/T	rrs	rRNA	-	amikacin
1473329	G/T	rrs	rRNA	-	amikacin
1473246	A/G	rrs	rRNA	-	capreomycin
1473247	C/A	rrs	rRNA	-	capreomycin
1473247	C/T	rrs	rRNA	-	capreomycin
1473329	G/T	rrs	rRNA	-	capreomycin
1917946	C/T	tlyA	CDS	R3*	capreomycin
1917979	C/T	tlyA	CDS	R14W	capreomycin
1917991	C/T	tlyA	CDS	R18*	capreomycin
1918003	C/T	tlyA	CDS	Q22*	capreomycin
1918139	C/A	tlyA	CDS	A67E	capreomycin
1918144	A/G	tlyA	CDS	K69E	capreomycin
1918211	C/A	tlyA	CDS	A91E	capreomycin
1918292	T/C	tlyA	CDS	L118P	capreomycin
1918322	T/A	tlyA	CDS	V128E	capreomycin
1918388	T/C	tlyA	CDS	L150P	capreomycin
1918487	C/T	tlyA	CDS	P183L	capreomycin
1918489	C/T	tlyA	CDS	Q184*	capreomycin
1918492	T/C	tlyA	CDS	F185L	capreomycin
1918494	T/A	tlyA	CDS	F185L	capreomycin
1918494	T/G	tlyA	CDS	F185L	capreomycin
1918647	T/A	tlyA	CDS	N236K	capreomycin
1918647	T/G	tlyA	CDS	N236K	capreomycin
1918651	G/A	tlyA	CDS	E238K	capreomycin
3073808	G/C	thyA	CDS	R222G	para-aminosalicylic acid
3074171	A/G	thyA	CDS	W101R	para-aminosalicylic acid
3074249	G/T	thyA	CDS	H75N	para-aminosalicylic acid
3074408	T/C	thyA	CDS	T22A	para-aminosalicylic acid
3074365	T/C	thyA	CDS	Y36C	para-aminosalicylic acid
3074246	C/A	thyA	CDS	G76*	para-aminosalicylic acid
3074243	C/A	thyA	CDS	V77F	para-aminosalicylic acid
3074223	C/A	thyA	CDS	W83C	para-aminosalicylic acid
3074224	C/T	thyA	CDS	W83*	para-aminosalicylic acid
3074201	C/T	thyA	CDS	G91R	para-aminosalicylic acid
3074178	C/T	thyA	CDS	W98*	para-aminosalicylic acid
3074159	A/G	thyA	CDS	S105P	para-aminosalicylic acid
3074095	C/T	thyA	CDS	R126Q	para-aminosalicylic acid
3074018	A/C	thyA	CDS	F152V	para-aminosalicylic acid
3073990	C/T	thyA	CDS	C161Y	para-aminosalicylic acid
3073852	T/C	thyA	CDS	H207R	para-aminosalicylic acid
3073801	G/A	thyA	CDS	P224L	para-aminosalicylic acid
3073768	C/G	thyA	CDS	R235P	para-aminosalicylic acid
2747141	T/C	folC	CDS	E153G	para-aminosalicylic acid
2747144	A/G	folC	CDS	F152S	para-aminosalicylic acid
2747145	A/G	folC	CDS	F152L	para-aminosalicylic acid
2747149	G/C	folC	CDS	S150R	para-aminosalicylic acid
2747151	T/C	folC	CDS	S150G	para-aminosalicylic acid
2747381	T/C	folC	CDS	N73S	para-aminosalicylic acid
2747480	T/C	folC	CDS	E40G	para-aminosalicylic acid
2747052	C/G	folC	CDS	A183P	para-aminosalicylic acid
2747454	G/A	folC	CDS	R49W	para-aminosalicylic acid
2747541	T/G	folC	CDS	T20P	para-aminosalicylic acid
2747481	C/G	folC	CDS	E40Q	para-aminosalicylic acid
2747471	A/G	folC	CDS	I43T	para-aminosalicylic acid
2747471	A/C	folC	CDS	I43S	para-aminosalicylic acid
2747470/2747471/2747472	A/G, T/C, C/T	folC	CDS	I43A	para-aminosalicylic acid
2747453	C/G	folC	CDS	R49P	para-aminosalicylic acid
2747433	G/C	folC	CDS	L56V	para-aminosalicylic acid
2747328	G/A	folC	CDS	R91W	para-aminosalicylic acid
2747151	T/A	folC	CDS	S150C	para-aminosalicylic acid
2747141	T/G	folC	CDS	E153A	para-aminosalicylic acid
2986860	G/C	ribD	CDS	G8R	para-aminosalicylic acid
779402	A/G	Rv0678	CDS	E138G	clofazimine
779270	G/A	Rv0678	CDS	R94Q	clofazimine
779191	A/G	Rv0678	CDS	S68G	clofazimine
779178	C/A	Rv0678	CDS	S63R	clofazimine
779389	C/T	Rv0678	CDS	R134*	clofazimine
4326087	G/T	ethA	CDS	R463S	ethionamide
4326093	A/G	ethA	CDS	Y461H	ethionamide
4326236	C/T	ethA	CDS	G413D	ethionamide
4326267	A/C	ethA	CDS	C403G	ethionamide
4326284	A/C	ethA	CDS	L397R	ethionamide
4326300	T/C	ethA	CDS	T392A	ethionamide
4326317	T/C	ethA	CDS	Y386C	ethionamide
4326320	C/T	ethA	CDS	G385D	ethionamide
4326333	C/G	ethA	CDS	A381P	ethionamide
4326449	G/T	ethA	CDS	T342K	ethionamide
4326461	A/C	ethA	CDS	I338S	ethionamide
4326476	A/C	ethA	CDS	L333R	ethionamide
4326488	G/A	ethA	CDS	S329L	ethionamide
4326659	A/G	ethA	CDS	L272P	ethionamide
4326669	G/A	ethA	CDS	Q269*	ethionamide
4326738	G/A	ethA	CDS	Q246*	ethionamide
4326780	T/C	ethA	CDS	T232A	ethionamide
4326807	C/T	ethA	CDS	E223K	ethionamide
4326917	G/T	ethA	CDS	T186K	ethionamide
4326980	T/G	ethA	CDS	Q165P	ethionamide
4327224	A/C	ethA	CDS	Y84D	ethionamide
4327292	G/A	ethA	CDS	T61M	ethionamide
4327301	T/G	ethA	CDS	D58A	ethionamide
4327322	G/A	ethA	CDS	P51L	ethionamide
4327347	C/A	ethA	CDS	G43C	ethionamide
4327347	C/T	ethA	CDS	G43S	ethionamide
4327409	T/G	ethA	CDS	H22P	ethionamide
4327442	C/G	ethA	CDS	G11A	ethionamide
4327472	A/C	ethA	CDS	M1R	ethionamide
4327831	G/A	ethR	CDS	A95T	ethionamide
4327876	T/C	ethR	CDS	F110L	ethionamide
4327878	C/A	ethR	CDS	F110L	ethionamide
4327878	C/G	ethR	CDS	F110L	ethionamide
1673423	G/T	fabG1_promoter	PROM	-	ethionamide
1673425	C/T	fabG1_promoter	PROM	-	ethionamide
1673432	T/C	fabG1_promoter	PROM	-	ethionamide
1674263	T/C	inhA	CDS	I21T	ethionamide
1674481	T/G	inhA	CDS	S94A	ethionamide
1930028	C/G	cycA	CDS	R477G	cycloserine
3087172	A/C	ald	CDS	E118A	cycloserine
3841356	C/T	alr	CDS	S22L	cycloserine
3841083	T/G	alr	CDS	L113R	cycloserine
3840393	T/C	alr	CDS	M343T	cycloserine
3841411	T/C	alr	CDS	F4L	cycloserine
3840259	T/G	alr	CDS	Y388D	cycloserine
1475956	G/T	rrl	rRNA	-	linezolid
1476471	G/T	rrl	rRNA	-	linezolid
801268	T/C	rplC	CDS	C154R	linezolid
1460973	G/A	atpB	CDS	E244K	bedaquiline
1460992	A/C	atpB	CDS	H250P	bedaquiline
1461127	A/C	atpE	CDS	D28A	bedaquiline
1461127	A/G	atpE	CDS	D28G	bedaquiline
1461127	A/T	atpE	CDS	D28V	bedaquiline
1461227	G/T	atpE	CDS	E61D	bedaquiline
1461231	G/C	atpE	CDS	A63P	bedaquiline
1461227	G/C	atpE	CDS	E61D	bedaquiline
1461242	C/G	atpE	CDS	I66M	bedaquiline
1461240	A/G	atpE	CDS	I66V	bedaquiline
776677	T/C	mmpL5	CDS	S602P	bedaquiline
2860288	T/C	pepQ	CDS	L44P	bedaquiline
3261092	G/T	ppsC	CDS	G1803V	bedaquiline
779275	C/T	Rv0678	CDS	R96W	bedaquiline
779321	T/A	Rv0678	CDS	M111K	bedaquiline
779048	T/G	Rv0678	CDS	V20G	bedaquiline
779054	A/T	Rv0678	CDS	Q22L	bedaquiline
779086	A/G	Rv0678	CDS	T33A	bedaquiline
779095	G/A	Rv0678	CDS	A36T	bedaquiline
779125	T/C	Rv0678	CDS	C46R	bedaquiline
779146	T/C	Rv0678	CDS	S53P	bedaquiline
779203	C/T	Rv0678	CDS	R72W	bedaquiline
779210	T/C	Rv0678	CDS	L74P	bedaquiline
779237	T/C	Rv0678	CDS	L83P	bedaquiline
779293	G/C	Rv0678	CDS	A102P	bedaquiline
779392	C/G	Rv0678	CDS	R135G	bedaquiline
779396	T/C	Rv0678	CDS	L136P	bedaquiline
778991	T/C	Rv0678	CDS	V1A	bedaquiline
779113	T/C	Rv0678	CDS	W42R	bedaquiline
779147	C/T	Rv0678	CDS	S53L	bedaquiline
779176	A/G	Rv0678	CDS	S63G	bedaquiline
779096	C/T	Rv0678	CDS	A36V	bedaquiline
779117	T/C	Rv0678	CDS	L43P	bedaquiline
779215	C/A	Rv0678	CDS	Q76K	bedaquiline
779052	A/T	Rv0678	CDS	E21D	bedaquiline
779450	T/C	Rv0678	CDS	L154P	bedaquiline
779265	T/G	Rv0678	CDS	Y92*	bedaquiline
778994	G/T	Rv0678	CDS	S2I	bedaquiline
779339	T/G	Rv0678	CDS	L117R	bedaquiline
779426	T/C	Rv0678	CDS	M146T	bedaquiline
779402	A/G	Rv0678	CDS	E138G	bedaquiline
779270	G/A	Rv0678	CDS	R94Q	bedaquiline
779191	A/G	Rv0678	CDS	S68G	bedaquiline
779178	C/A	Rv0678	CDS	S63R	bedaquiline
779389	C/T	Rv0678	CDS	R134*	bedaquiline
2222432	A/C	Rv1979c	CDS	M245L	bedaquiline
2221939	G/A	Rv1979c	CDS	R409Q	bedaquiline
