# Supplementary material for: Evolution and epidemic success of Mycobacterium tuberculosis in eastern China: evidence from a prospective study
Source: BMC Genomics. 2023 May 5;24:241. doi: 10.1186/s12864-023-09312-6 (PMC10161668; doi:10.1186/s12864-023-09312-6)
Supplement: Supplementary file 3 — Supplementary Material 3 [file 12864_2023_9312_MOESM3_ESM.xlsx]

## Sheet: Table S2
Table S2. Homoplasy analysis for lineage 2 and lineage 4 circulating in eastern China
H37Rv Coordinate	Consistency Index	Counts (ACGT)	Minimum Number Changes On Tree	Ref. Allel	Gene	Locus	Annotation	Mutation	Mutation Location	Lineage	Drug Resistance	Mutation Type	Comment	DOI
1063	0.5	4:0:798:0	2	G	dnaA	Rv0001	Chromosomal replication initiator protein DnaA	D355N (dnaA_c.1063G>A)	CDS	L2	-	missense variant	associated with INH resistance	10.1371/journal.ppat.1009063
1326	0.5	0:0:800:2	2	G	dnaA	Rv0001	Chromosomal replication initiator protein DnaA	Q442H (dnaA_c.1326G>T)	CDS	L2	-	missense variant	associated with INH resistance	10.1371/journal.ppat.1009063
3276	0.5	0:0:799:3	2	G	recF_promoter	Rv0003 upstream	-	recF_c.-4G>T	PROM	L2	-	upstream gene variant
5849	0.5	3:799:0:0	2	C	gyrB	Rv0005	DNA gyrase (subunit B) GyrB (DNA topoisomerase (ATP-hydrolysing)) (DNA topoisomerase II) (type II DNA topoisomerase)	L204M (gyrB_c.610C>A)	CDS	L2	fluoroquinolones	missense variant
6773	0.5	8:0:794:0	2	G	gyrB	Rv0005	DNA gyrase (subunit B) GyrB (DNA topoisomerase (ATP-hydrolysing)) (DNA topoisomerase II) (type II DNA topoisomerase)	G512R (gyrB_c.1534G>A)	CDS	L2	fluoroquinolones	missense variant
7570	0.0666667	0:786:0:16	15	C	gyrA	Rv0006	DNA gyrase (subunit A) GyrA (DNA topoisomerase (ATP-hydrolysing)) (DNA topoisomerase II) (type II DNA topoisomerase)	A90V (gyrA_c.269C>T)	CDS	L2	fluoroquinolones	missense variant
7572	0.125	0:9:0:793	8	T	gyrA	Rv0006	DNA gyrase (subunit A) GyrA (DNA topoisomerase (ATP-hydrolysing)) (DNA topoisomerase II) (type II DNA topoisomerase)	S91P (gyrA_c.271T>C)	CDS	L2	fluoroquinolones	missense variant
7581	0.25	5:0:794:3	8	G	gyrA	Rv0006	DNA gyrase (subunit A) GyrA (DNA topoisomerase (ATP-hydrolysing)) (DNA topoisomerase II) (type II DNA topoisomerase)	D94Y (gyrA_c.280G>T), D94N (gyrA_c.280G>A)	CDS, CDS	L2	fluoroquinolones	missense variant, missense variant
7582	0.1	782:3:17:0	20	A	gyrA	Rv0006	DNA gyrase (subunit A) GyrA (DNA topoisomerase (ATP-hydrolysing)) (DNA topoisomerase II) (type II DNA topoisomerase)	D94A (gyrA_c.281A>C), D94G (gyrA_c.281A>G)	CDS, CDS	L2	fluoroquinolones	missense variant, missense variant
7892	0.5	2:0:800:0	2	G	gyrA	Rv0006	DNA gyrase (subunit A) GyrA (DNA topoisomerase (ATP-hydrolysing)) (DNA topoisomerase II) (type II DNA topoisomerase)	L197L (gyrA_c.591G>A)	CDS	L2	fluoroquinolones	synonymous variant
9454	0.5	0:2:800:0	2	G	gyrA	Rv0006	DNA gyrase (subunit A) GyrA (DNA topoisomerase (ATP-hydrolysing)) (DNA topoisomerase II) (type II DNA topoisomerase)	R718P (gyrA_c.2153G>C)	CDS	L2	fluoroquinolones	missense variant
12255	0.5	0:799:3:0	2	C	Rv0008c	Rv0008c	Possible membrane protein	L19L (Rv0008c_c.57G>C)	CDS	L2	-	synonymous variant
12480	0.5	2:0:800:0	2	G	ppiA	Rv0009	Probable iron-regulated peptidyl-prolyl cis-trans isomerase A PpiA (PPIase A) (rotamase A)	D5N (ppiA_c.13G>A)	CDS	L2	-	missense variant
12555	0.5	0:800:0:2	2	C	ppiA	Rv0009	Probable iron-regulated peptidyl-prolyl cis-trans isomerase A PpiA (PPIase A) (rotamase A)	L30L (ppiA_c.88C>T)	CDS	L2	-	synonymous variant
13636	0.5	0:3:0:799	2	T	Rv0008c_promoter	Rv0008c upstream	-	Rv0008c_c.-1325A>G	PROM	L2	-	upstream gene variant
14282	0.333333	17:0:785:0	3	G	Rv0012	Rv0012	Probable conserved membrane protein	R65Q (Rv0012_c.194G>A)	CDS	L2	-	missense variant
15087	0.166667	0:721:81:0	6	C	trpG	Rv0013	Possible anthranilate synthase component II TrpG (glutamine amidotransferase)	T58T (trpG_c.174C>G)	CDS	L2	-	synonymous variant
17654	0.5	0:0:631:171	2	T	pknA	Rv0015c	Transmembrane serine/threonine-protein kinase A PknA (protein kinase A) (STPK A)	Q370P (pknA_c.1109A>C)	CDS	L2	-	missense variant
17657	0.5	0:631:0:171	2	T	pknA	Rv0015c	Transmembrane serine/threonine-protein kinase A PknA (protein kinase A) (STPK A)	Q369R (pknA_c.1106A>G)	CDS	L2	-	missense variant
21795	0.0344828	766:0:36:0	29	G	pstP	Rv0018c	Phosphoserine/threonine phosphatase PstP	P463S (pstP_c.1387C>T)	CDS	L2	-	missense variant
24292	0.5	0:799:0:3	2	C	fhaA	Rv0020c	Conserved protein with FHA domain, FhaA	V385I (fhaA_c.1153G>A)	CDS	L2	-	missense variant
24704	0.0044843	0:484:0:318	223	T	fhaA	Rv0020c	Conserved protein with FHA domain, FhaA	Q247Q (fhaA_c.741A>G)	CDS	L2	-	synonymous variant
24707	0.00529101	0:266:536:0	189	C	fhaA	Rv0020c	Conserved protein with FHA domain, FhaA	E246D (fhaA_c.738G>C)	CDS	L2	-	missense variant
24716	0.0196078	66:0:736:0	51	A	fhaA	Rv0020c	Conserved protein with FHA domain, FhaA	G243G (fhaA_c.729T>C)	CDS	L2	-	synonymous variant
24721	0.00462963	0:335:467:0	216	G	fhaA	Rv0020c	Conserved protein with FHA domain, FhaA	R242G (fhaA_c.724C>G)	CDS	L2	-	missense variant
24722	0.0045045	0:348:0:454	222	T	fhaA	Rv0020c	Conserved protein with FHA domain, FhaA	Q241Q (fhaA_c.723A>G)	CDS	L2	-	synonymous variant
24725	0.00483092	0:491:311:0	207	C	fhaA	Rv0020c	Conserved protein with FHA domain, FhaA	E240D (fhaA_c.720G>C)	CDS	L2	-	missense variant
24738	0.5	0:798:0:4	2	C	fhaA	Rv0020c	Conserved protein with FHA domain, FhaA	G236D (fhaA_c.707G>A)	CDS	L2	-	missense variant
26123	0.5	0:0:799:3	2	G	Rv0021c	Rv0021c	Conserved hypothetical protein	D253E (Rv0021c_c.759C>A)	CDS	L2	-	missense variant
27452	0.5	0:5:1:796	4	T	pstP_promoter	Rv0018c upstream	-	pstP_c.-4271A>G, pstP_c.-4271A>C	PROM, PROM	L2	-	upstream gene variant, upstream gene variant
27455	0.5	0:19:0:783	2	T	pstP_promoter	Rv0018c upstream	-	pstP_c.-4274A>G	PROM	L2	-	upstream gene variant
27487	0.166667	6:0:796:0	6	G	pstP_promoter	Rv0018c upstream	-	pstP_c.-4306C>T	PROM	L2	-	upstream gene variant
27577	0.5	0:3:0:799	2	T	pstP_promoter	Rv0018c upstream	-	pstP_c.-4396A>G	PROM	L2	-	upstream gene variant
28382	0.5	15:0:787:0	2	G	Rv0024	Rv0024	Putative secreted protein P60-related protein	E7E (Rv0024_c.21G>A)	CDS	L2	-	synonymous variant
29969	0.5	0:2:0:800	2	T	Rv0026	Rv0026	Conserved hypothetical protein	I83T (Rv0026_c.248T>C)	CDS	L2	-	missense variant
34044	0.2	0:797:0:5	5	T	bioF2_promoter	Rv0032 upstream	-	bioF2_c.-251T>C	PROM	L2	-	upstream gene variant
34891	0.5	8:0:794:0	2	G	bioF2	Rv0032	Possible 8-amino-7-oxononanoate synthase BioF2 (AONS) (8-amino-7-ketopelargonate synthase) (7-keto-8-amino-pelargonic acid synthetase) (7-KAP synthetase) (L-alanine--pimelyl CoA ligase)	P199P (bioF2_c.597G>A)	CDS	L2	-	synonymous variant
35608	0.142857	0:24:0:778	7	C	bioF2	Rv0032	Possible 8-amino-7-oxononanoate synthase BioF2 (AONS) (8-amino-7-ketopelargonate synthase) (7-keto-8-amino-pelargonic acid synthetase) (7-KAP synthetase) (L-alanine--pimelyl CoA ligase)	A438A (bioF2_c.1314C>T)	CDS	L2	-	synonymous variant
35623	0.333333	0:0:796:6	3	G	bioF2	Rv0032	Possible 8-amino-7-oxononanoate synthase BioF2 (AONS) (8-amino-7-ketopelargonate synthase) (7-keto-8-amino-pelargonic acid synthetase) (7-KAP synthetase) (L-alanine--pimelyl CoA ligase)	T443T (bioF2_c.1329G>T)	CDS	L2	-	synonymous variant
35833	0.5	3:0:799:0	2	G	bioF2	Rv0032	Possible 8-amino-7-oxononanoate synthase BioF2 (AONS) (8-amino-7-ketopelargonate synthase) (7-keto-8-amino-pelargonic acid synthetase) (7-KAP synthetase) (L-alanine--pimelyl CoA ligase)	L513L (bioF2_c.1539G>A)	CDS	L2	-	synonymous variant
36008	0.25	0:798:4:0	4	G	bioF2	Rv0032	Possible 8-amino-7-oxononanoate synthase BioF2 (AONS) (8-amino-7-ketopelargonate synthase) (7-keto-8-amino-pelargonic acid synthetase) (7-KAP synthetase) (L-alanine--pimelyl CoA ligase)	D572H (bioF2_c.1714G>C)	CDS	L2	-	missense variant
36434	0.5	0:800:0:2	2	C	bioF2	Rv0032	Possible 8-amino-7-oxononanoate synthase BioF2 (AONS) (8-amino-7-ketopelargonate synthase) (7-keto-8-amino-pelargonic acid synthetase) (7-KAP synthetase) (L-alanine--pimelyl CoA ligase)	R714W (bioF2_c.2140C>T)	CDS	L2	-	missense variant
36475	0.5	0:800:0:2	2	C	bioF2	Rv0032	Possible 8-amino-7-oxononanoate synthase BioF2 (AONS) (8-amino-7-ketopelargonate synthase) (7-keto-8-amino-pelargonic acid synthetase) (7-KAP synthetase) (L-alanine--pimelyl CoA ligase)	P727P (bioF2_c.2181C>T)	CDS	L2	-	synonymous variant
36577	0.5	0:786:0:16	2	C	bioF2	Rv0032	Possible 8-amino-7-oxononanoate synthase BioF2 (AONS) (8-amino-7-ketopelargonate synthase) (7-keto-8-amino-pelargonic acid synthetase) (7-KAP synthetase) (L-alanine--pimelyl CoA ligase)	A761A (bioF2_c.2283C>T)	CDS	L2	-	synonymous variant
36813	0.25	25:777:0:0	4	C	acpA	Rv0033	Probable acyl carrier protein AcpA (ACP)	V69V (acpA_c.207C>A)	CDS	L2	-	synonymous variant
36913	0.5	0:800:0:2	2	C	Rv0034	Rv0034	Conserved hypothetical protein	A16V (Rv0034_c.47C>T)	CDS	L2	-	missense variant
37012	0.5	0:2:800:0	2	G	Rv0034	Rv0034	Conserved hypothetical protein	G49A (Rv0034_c.146G>C)	CDS	L2	-	missense variant
37031	0.25	0:4:798:0	4	C	Rv0034	Rv0034	Conserved hypothetical protein	A55A (Rv0034_c.165C>G)	CDS	L2	-	synonymous variant
37305	0.333333	0:3:799:0	3	C	fadD34	Rv0035	Probable fatty-acid-CoA ligase FadD34 (fatty-acid-CoA synthetase) (fatty-acid-CoA synthase)	S16W (fadD34_c.47C>G)	CDS	L2	-	missense variant
37332	0.5	0:0:3:799	2	T	fadD34	Rv0035	Probable fatty-acid-CoA ligase FadD34 (fatty-acid-CoA synthetase) (fatty-acid-CoA synthase)	I25S (fadD34_c.74T>G)	CDS	L2	-	missense variant
37334	0.333333	172:0:0:630	3	A	fadD34	Rv0035	Probable fatty-acid-CoA ligase FadD34 (fatty-acid-CoA synthetase) (fatty-acid-CoA synthase)	T26S (fadD34_c.76A>T)	CDS	L2	-	missense variant
39022	0.0175439	232:0:570:0	57	A	Rv0038_promoter	Rv0038 upstream	-	Rv0038_c.-2282A>G	PROM	L2	-	upstream gene variant
40346	0.5	0:800:0:2	2	C	Rv0037c	Rv0037c	Probable conserved integral membrane protein	R286Q (Rv0037c_c.857G>A)	CDS	L2	-	missense variant
41039	0.5	0:799:3:0	2	C	Rv0037c	Rv0037c	Probable conserved integral membrane protein	G55A (Rv0037c_c.164G>C)	CDS	L2	-	missense variant
41080	0.5	0:800:2:0	2	C	Rv0037c	Rv0037c	Probable conserved integral membrane protein	A41A (Rv0037c_c.123G>C)	CDS	L2	-	synonymous variant
41095	0.5	0:799:3:0	2	C	Rv0037c	Rv0037c	Probable conserved integral membrane protein	L36L (Rv0037c_c.108G>C)	CDS	L2	-	synonymous variant
42120	0.5	0:799:0:3	2	C	Rv0039c	Rv0039c	Possible conserved transmembrane protein	G78S (Rv0039c_c.232G>A)	CDS	L2	-	missense variant
43297	0.333333	8:794:0:0	3	C	mtc28	Rv0040c	Secreted proline rich protein Mtc28 (proline rich 28 kDa antigen)	V23V (mtc28_c.69G>T)	CDS	L2	-	synonymous variant
44768	0.5	2:0:800:0	2	A	leuS	Rv0041	Probable leucyl-tRNA synthetase LeuS (leucine--tRNA ligase) (LEURS)	R403G (leuS_c.1207A>G)	CDS	L2	-	missense variant
45753	0.25	0:11:0:791	4	T	leuS	Rv0041	Probable leucyl-tRNA synthetase LeuS (leucine--tRNA ligase) (LEURS)	V731A (leuS_c.2192T>C)	CDS	L2	-	missense variant
48503	0.5	0:645:0:157	2	T	Rv0044c	Rv0044c	Possible oxidoreductase	R175R (Rv0044c_c.525A>G)	CDS	L2	-	synonymous variant
50557	0.333333	0:799:0:3	3	T	ino1	Rv0046c	myo-inositol-1-phosphate synthase Ino1 (inositol 1-phosphate synthetase) (D-glucose 6-phosphate cycloaldolase) (glucose 6-phosphate cyclase) (glucocycloaldolase)	R190G (ino1_c.568A>G)	CDS	L2	-	missense variant
54954	0.5	0:796:0:6	2	C	ponA1	Rv0050	Probable bifunctional penicillin-binding protein 1A/1B PonA1 (murein polymerase) (PBP1): penicillin-insensitive transglycosylase (peptidoglycan TGASE) + penicillin-sensitive transpeptidase (DD-transpeptidase)	P431L (ponA1_c.1292C>T)	CDS	L2	-	missense variant
55546	0.25	0:0:798:4	4	G	ponA1	Rv0050	Probable bifunctional penicillin-binding protein 1A/1B PonA1 (murein polymerase) (PBP1): penicillin-insensitive transglycosylase (peptidoglycan TGASE) + penicillin-sensitive transpeptidase (DD-transpeptidase)	P628P (ponA1_c.1884G>T)	CDS	L2	-	synonymous variant
55549	0.0114943	0:0:708:94	87	G	ponA1	Rv0050	Probable bifunctional penicillin-binding protein 1A/1B PonA1 (murein polymerase) (PBP1): penicillin-insensitive transglycosylase (peptidoglycan TGASE) + penicillin-sensitive transpeptidase (DD-transpeptidase)	P629P (ponA1_c.1887G>T)	CDS	L2	-	synonymous variant
55553	0.00746269	0:208:0:594	134	C	ponA1	Rv0050	Probable bifunctional penicillin-binding protein 1A/1B PonA1 (murein polymerase) (PBP1): penicillin-insensitive transglycosylase (peptidoglycan TGASE) + penicillin-sensitive transpeptidase (DD-transpeptidase)	P631S (ponA1_c.1891C>T)	CDS	L2	-	missense variant
57298	0.125	0:532:270:0	8	C	Rv0051	Rv0051	Probable conserved transmembrane protein	R535G (Rv0051_c.1603C>G)	CDS	L2	-	missense variant
57735	0.25	776:0:26:0	4	A	Rv0052	Rv0052	Conserved protein	Y109C (Rv0052_c.326A>G)	CDS	L2	-	missense variant
59910	0.5	0:800:0:2	2	C	Rv0057	Rv0057	Hypothetical protein	T5T (Rv0057_c.15C>T)	CDS	L2	-	synonymous variant
63148	0.5	0:0:800:2	2	G	Rv0059_promoter	Rv0059 upstream	-	Rv0059_c.-52G>T	PROM	L2	-	upstream gene variant
65246	0.5	0:783:0:19	2	C	Rv0061c	Rv0061c	Hypothetical protein	Q35Q (Rv0061c_c.105G>A)	CDS	L2	-	synonymous variant
67083	0.5	800:0:2:0	2	A	Rv0063	Rv0063	Possible oxidoreductase	D54G (Rv0063_c.161A>G)	CDS	L2	-	missense variant
71336	0.030303	0:757:45:0	33	G	Rv0064	Rv0064	Probable conserved transmembrane protein	R906P (Rv0064_c.2717G>C)	CDS	L2	-	missense variant
71384	0.5	0:776:0:26	2	C	Rv0064	Rv0064	Probable conserved transmembrane protein	A922V (Rv0064_c.2765C>T)	CDS	L2	-	missense variant
71891	0.333333	0:8:0:794	3	T	vapC1	Rv0065	Possible toxin VapC1	V24A (vapC1_c.71T>C)	CDS	L2	-	missense variant
72186	0.5	0:0:800:2	2	G	vapC1	Rv0065	Possible toxin VapC1	A122A (vapC1_c.366G>T)	CDS	L2	-	synonymous variant
72268	0.5	0:800:2:0	2	C	Rv0068_promoter	Rv0068 upstream	-	Rv0068_c.-3033C>G	PROM	L2	-	upstream gene variant
73001	0.5	0:0:4:798	2	T	icd2	Rv0066c	Probable isocitrate dehydrogenase [NADP] Icd2 (oxalosuccinate decarboxylase) (IDH) (NADP+-specific ICDH) (IDP)	K504T (icd2_c.1511A>C)	CDS	L2	-	missense variant
75969	0.5	0:791:0:11	2	C	Rv0068	Rv0068	Probable oxidoreductase	V223V (Rv0068_c.669C>T)	CDS	L2	-	synonymous variant
77160	0.5	0:799:0:3	2	C	sdaA	Rv0069c	Probable L-serine dehydratase SdaA (L-serine deaminase) (SDH) (L-SD)	E155K (sdaA_c.463G>A)	CDS	L2	-	missense variant
77354	0.5	0:3:0:799	2	T	sdaA	Rv0069c	Probable L-serine dehydratase SdaA (L-serine deaminase) (SDH) (L-SD)	E90G (sdaA_c.269A>G)	CDS	L2	-	missense variant
79480	0.25	0:749:0:53	4	T	icd2_promoter	Rv0066c upstream	-	icd2_c.-4969A>G	PROM	L2	-	upstream gene variant
79558	0.0263158	0:42:760:0	38	G	Rv0071	Rv0071	Possible maturase	A25P (Rv0071_c.73G>C)	CDS	L2	-	missense variant
79560	0.025	0:757:45:0	40	C	Rv0071	Rv0071	Possible maturase	A25A (Rv0071_c.75C>G)	CDS	L2	-	synonymous variant
79571	0.0147059	0:728:0:74	68	C	Rv0071	Rv0071	Possible maturase	A29V (Rv0071_c.86C>T)	CDS	L2	-	missense variant
80644	0.333333	0:3:0:799	3	T	Rv0072	Rv0072	Probable glutamine-transport transmembrane protein ABC transporter	R7R (Rv0072_c.21T>C)	CDS	L2	-	synonymous variant
80665	0.25	0:798:4:0	4	C	Rv0072	Rv0072	Probable glutamine-transport transmembrane protein ABC transporter	R14R (Rv0072_c.42C>G)	CDS	L2	-	synonymous variant
80671	0.333333	0:0:799:3	3	G	Rv0072	Rv0072	Probable glutamine-transport transmembrane protein ABC transporter	L16L (Rv0072_c.48G>T)	CDS	L2	-	synonymous variant
80672	0.5	0:0:800:2	2	G	Rv0072	Rv0072	Probable glutamine-transport transmembrane protein ABC transporter	V17F (Rv0072_c.49G>T)	CDS	L2	-	missense variant
80677	0.5	0:800:0:2	2	C	Rv0072	Rv0072	Probable glutamine-transport transmembrane protein ABC transporter	I18I (Rv0072_c.54C>T)	CDS	L2	-	synonymous variant
80678	0.333333	799:0:3:0	3	A	Rv0072	Rv0072	Probable glutamine-transport transmembrane protein ABC transporter	T19A (Rv0072_c.55A>G)	CDS	L2	-	missense variant
80680	0.5	0:2:800:0	2	G	Rv0072	Rv0072	Probable glutamine-transport transmembrane protein ABC transporter	T19T (Rv0072_c.57G>C)	CDS	L2	-	synonymous variant
80681	0.333333	799:0:3:0	3	A	Rv0072	Rv0072	Probable glutamine-transport transmembrane protein ABC transporter	I20V (Rv0072_c.58A>G)	CDS	L2	-	missense variant
80684	0.666667	799:2:1:0	3	A	Rv0072	Rv0072	Probable glutamine-transport transmembrane protein ABC transporter	I21V (Rv0072_c.61A>G), I21L (Rv0072_c.61A>C)	CDS, CDS	L2	-	missense variant, missense variant
80689	0.333333	0:799:0:3	3	C	Rv0072	Rv0072	Probable glutamine-transport transmembrane protein ABC transporter	S22S (Rv0072_c.66C>T)	CDS	L2	-	synonymous variant
80695	0.5	2:0:800:0	2	G	Rv0072	Rv0072	Probable glutamine-transport transmembrane protein ABC transporter	G24G (Rv0072_c.72G>A)	CDS	L2	-	synonymous variant
80696	0.5	0:800:0:2	2	C	Rv0072	Rv0072	Probable glutamine-transport transmembrane protein ABC transporter	L25L (Rv0072_c.73C>T)	CDS	L2	-	synonymous variant
80713	0.5	3:0:799:0	2	G	Rv0072	Rv0072	Probable glutamine-transport transmembrane protein ABC transporter	T30T (Rv0072_c.90G>A)	CDS	L2	-	synonymous variant
80716	0.333333	0:0:4:798	3	T	Rv0072	Rv0072	Probable glutamine-transport transmembrane protein ABC transporter	L31L (Rv0072_c.93T>G)	CDS	L2	-	synonymous variant
80720	0.333333	0:4:0:798	3	T	Rv0072	Rv0072	Probable glutamine-transport transmembrane protein ABC transporter	L33L (Rv0072_c.97T>C)	CDS	L2	-	synonymous variant
80749	0.333333	0:3:799:0	3	G	Rv0072	Rv0072	Probable glutamine-transport transmembrane protein ABC transporter	V42V (Rv0072_c.126G>C)	CDS	L2	-	synonymous variant
80757	0.333333	3:0:799:0	3	G	Rv0072	Rv0072	Probable glutamine-transport transmembrane protein ABC transporter	R45Q (Rv0072_c.134G>A)	CDS	L2	-	missense variant
81634	0.333333	0:3:799:0	3	G	Rv0072	Rv0072	Probable glutamine-transport transmembrane protein ABC transporter	V337V (Rv0072_c.1011G>C)	CDS	L2	-	synonymous variant
81640	0.333333	0:3:799:0	3	G	Rv0072	Rv0072	Probable glutamine-transport transmembrane protein ABC transporter	T339T (Rv0072_c.1017G>C)	CDS	L2	-	synonymous variant
81643	0.5	0:800:0:2	2	C	Rv0072	Rv0072	Probable glutamine-transport transmembrane protein ABC transporter	V340V (Rv0072_c.1020C>T)	CDS	L2	-	synonymous variant
81649	0.333333	3:799:0:0	3	C	Rv0072	Rv0072	Probable glutamine-transport transmembrane protein ABC transporter	P342P (Rv0072_c.1026C>A)	CDS	L2	-	synonymous variant
81654	0.333333	799:0:0:3	3	A	Rv0072	Rv0072	Probable glutamine-transport transmembrane protein ABC transporter	Q344L (Rv0072_c.1031A>T)	CDS	L2	-	missense variant
81655	0.333333	0:3:799:0	3	G	Rv0072	Rv0072	Probable glutamine-transport transmembrane protein ABC transporter	Q344H (Rv0072_c.1032G>C)	CDS	L2	-	missense variant
81693	0.5	0:2:2:798	4	T	Rv0073	Rv0073	Probable glutamine-transport ATP-binding protein ABC transporter	I6M (Rv0073_c.18T>G), I6I (Rv0073_c.18T>C)	CDS, CDS	L2	-	missense variant, synonymous variant
81699	0.5	0:800:0:2	2	C	Rv0073	Rv0073	Probable glutamine-transport ATP-binding protein ABC transporter	N8N (Rv0073_c.24C>T)	CDS	L2	-	synonymous variant
81708	0.333333	0:3:0:799	3	T	Rv0073	Rv0073	Probable glutamine-transport ATP-binding protein ABC transporter	V11V (Rv0073_c.33T>C)	CDS	L2	-	synonymous variant
81723	0.5	0:2:0:800	2	T	Rv0073	Rv0073	Probable glutamine-transport ATP-binding protein ABC transporter	G16G (Rv0073_c.48T>C)	CDS	L2	-	synonymous variant
81735	0.5	0:0:2:800	2	T	Rv0073	Rv0073	Probable glutamine-transport ATP-binding protein ABC transporter	L20L (Rv0073_c.60T>G)	CDS	L2	-	synonymous variant
81736	0.5	800:2:0:0	2	A	Rv0073	Rv0073	Probable glutamine-transport ATP-binding protein ABC transporter	R21R (Rv0073_c.61A>C)	CDS	L2	-	synonymous variant
81750	0.5	0:0:2:800	2	T	Rv0073	Rv0073	Probable glutamine-transport ATP-binding protein ABC transporter	G25G (Rv0073_c.75T>G)	CDS	L2	-	synonymous variant
81767	0.5	2:800:0:0	2	C	Rv0073	Rv0073	Probable glutamine-transport ATP-binding protein ABC transporter	A31E (Rv0073_c.92C>A)	CDS	L2	-	missense variant
81768	0.5	800:0:2:0	2	A	Rv0073	Rv0073	Probable glutamine-transport ATP-binding protein ABC transporter	A31A (Rv0073_c.93A>G)	CDS	L2	-	synonymous variant
81778	0.5	0:2:0:800	2	T	Rv0073	Rv0073	Probable glutamine-transport ATP-binding protein ABC transporter	L35L (Rv0073_c.103T>C)	CDS	L2	-	synonymous variant
81786	0.5	0:2:800:0	2	G	Rv0073	Rv0073	Probable glutamine-transport ATP-binding protein ABC transporter	M37I (Rv0073_c.111G>C)	CDS	L2	-	missense variant
81795	0.5	800:0:2:0	2	A	Rv0073	Rv0073	Probable glutamine-transport ATP-binding protein ABC transporter	G40G (Rv0073_c.120A>G)	CDS	L2	-	synonymous variant
82428	0.2	0:5:797:0	5	G	Rv0073	Rv0073	Probable glutamine-transport ATP-binding protein ABC transporter	S251S (Rv0073_c.753G>C)	CDS	L2	-	synonymous variant
82430	0.333333	799:3:0:0	3	A	Rv0073	Rv0073	Probable glutamine-transport ATP-binding protein ABC transporter	E252A (Rv0073_c.755A>C)	CDS	L2	-	missense variant
82431	0.333333	3:0:799:0	3	G	Rv0073	Rv0073	Probable glutamine-transport ATP-binding protein ABC transporter	E252E (Rv0073_c.756G>A)	CDS	L2	-	synonymous variant
82434	0.5	0:800:0:2	2	C	Rv0073	Rv0073	Probable glutamine-transport ATP-binding protein ABC transporter	G253G (Rv0073_c.759C>T)	CDS	L2	-	synonymous variant
82440	0.166667	0:6:0:796	6	T	Rv0073	Rv0073	Probable glutamine-transport ATP-binding protein ABC transporter	F255F (Rv0073_c.765T>C)	CDS	L2	-	synonymous variant
82446	0.25	0:4:0:798	4	T	Rv0073	Rv0073	Probable glutamine-transport ATP-binding protein ABC transporter	I257I (Rv0073_c.771T>C)	CDS	L2	-	synonymous variant
82451	0.5	800:0:2:0	2	A	Rv0073	Rv0073	Probable glutamine-transport ATP-binding protein ABC transporter	H259R (Rv0073_c.776A>G)	CDS	L2	-	missense variant
82458	0.333333	3:0:799:0	3	G	Rv0073	Rv0073	Probable glutamine-transport ATP-binding protein ABC transporter	L261L (Rv0073_c.783G>A)	CDS	L2	-	synonymous variant
82482	0.333333	0:799:3:0	3	C	Rv0073	Rv0073	Probable glutamine-transport ATP-binding protein ABC transporter	V269V (Rv0073_c.807C>G)	CDS	L2	-	synonymous variant
82485	0.333333	3:0:799:0	3	G	Rv0073	Rv0073	Probable glutamine-transport ATP-binding protein ABC transporter	K270K (Rv0073_c.810G>A)	CDS	L2	-	synonymous variant
82488	0.666667	0:1:2:799	3	T	Rv0073	Rv0073	Probable glutamine-transport ATP-binding protein ABC transporter	V271V (Rv0073_c.813T>G), V271V (Rv0073_c.813T>C)	CDS, CDS	L2	-	synonymous variant, synonymous variant
82497	0.666667	0:2:799:1	3	G	Rv0073	Rv0073	Probable glutamine-transport ATP-binding protein ABC transporter	P274P (Rv0073_c.822G>C), P274P (Rv0073_c.822G>T)	CDS, CDS	L2	-	synonymous variant, synonymous variant
82500	0.333333	0:3:799:0	3	G	Rv0073	Rv0073	Probable glutamine-transport ATP-binding protein ABC transporter	G275G (Rv0073_c.825G>C)	CDS	L2	-	synonymous variant
82503	0.333333	0:3:0:799	3	T	Rv0073	Rv0073	Probable glutamine-transport ATP-binding protein ABC transporter	D276D (Rv0073_c.828T>C)	CDS	L2	-	synonymous variant
82515	0.5	2:0:800:0	2	G	Rv0073	Rv0073	Probable glutamine-transport ATP-binding protein ABC transporter	E280E (Rv0073_c.840G>A)	CDS	L2	-	synonymous variant
82518	0.5	800:0:2:0	2	A	Rv0073	Rv0073	Probable glutamine-transport ATP-binding protein ABC transporter	I281M (Rv0073_c.843A>G)	CDS	L2	-	missense variant
82521	0.5	0:800:0:2	2	C	Rv0073	Rv0073	Probable glutamine-transport ATP-binding protein ABC transporter	G282G (Rv0073_c.846C>T)	CDS	L2	-	synonymous variant
83245	0.5	0:796:0:6	2	C	Rv0074	Rv0074	Conserved protein	V166V (Rv0074_c.498C>T)	CDS	L2	-	synonymous variant
87468	0.5	0:2:0:800	2	C	Rv0078A	Rv0078A	Hypothetical protein	E112K (Rv0078A_c.334G>A)	CDS	L2	-	missense variant
88157	0.0625	774:0:0:28	16	A	Rv0076c_promoter	Rv0076c upstream	-	Rv0076c_c.-2585T>A	PROM	L2	-	upstream gene variant
92199	0.0769231	0:0:789:13	13	T	Rv0083	Rv0083	Probable oxidoreductase	T600T (Rv0083_c.1800T>G)	CDS	L2	-	synonymous variant
92679	0.2	793:0:9:0	5	A	hycD	Rv0084	Possible formate hydrogenlyase HycD (FHL)	T118A (hycD_c.352A>G)	CDS	L2	-	missense variant
93484	0.5	0:0:781:21	2	G	hycP	Rv0085	Possible hydrogenase HycP	A66S (hycP_c.196G>T)	CDS	L2	-	missense variant
94388	0.333333	799:0:3:0	3	G	hycQ	Rv0086	Possible hydrogenase HycQ	G146G (hycQ_c.438G>A)	CDS	L2	-	synonymous variant
96894	0.25	0:57:0:745	4	C	Rv0088_promoter	Rv0088 upstream	-	Rv0088_c.-33C>T	PROM	L2	-	upstream gene variant
97350	0.25	65:737:0:0	4	A	Rv0088	Rv0088	Possible polyketide cyclase/dehydrase	R142R (Rv0088_c.424A>C)	CDS	L2	-	synonymous variant
98064	0.5	793:0:9:0	2	A	Rv0089	Rv0089	Possible methyltransferase/methylase	T103A (Rv0089_c.307A>G)	CDS	L2	-	missense variant
98568	0.5	3:799:0:0	2	C	Rv0090	Rv0090	Possible membrane protein	A30E (Rv0090_c.89C>A)	CDS	L2	-	missense variant
99166	0.0078125	0:654:0:148	128	T	Rv0090	Rv0090	Possible membrane protein	G229G (Rv0090_c.687T>C)	CDS	L2	-	synonymous variant
99168	0.00552486	0:0:577:225	181	T	Rv0090	Rv0090	Possible membrane protein	V230G (Rv0090_c.689T>G)	CDS	L2	-	missense variant
100730	0.5	799:0:3:0	2	A	ctpA	Rv0092	Cation transporter P-type ATPase a CtpA	T50A (ctpA_c.148A>G)	CDS	L2	-	missense variant
101212	0.5	2:0:800:0	2	G	ctpA	Rv0092	Cation transporter P-type ATPase a CtpA	A210A (ctpA_c.630G>A)	CDS	L2	-	synonymous variant
101539	0.5	0:171:0:631	2	C	ctpA	Rv0092	Cation transporter P-type ATPase a CtpA	G319G (ctpA_c.957C>T)	CDS	L2	-	synonymous variant
102606	0.5	800:0:2:0	2	A	ctpA	Rv0092	Cation transporter P-type ATPase a CtpA	D675G (ctpA_c.2024A>G)	CDS	L2	-	missense variant
104694	0.5	0:2:800:0	2	G	Rv0093c_promoter	Rv0093c upstream	-	Rv0093c_c.-1031C>G	PROM	L2	-	upstream gene variant
104712	0.0060241	0:574:0:228	166	C	Rv0093c_promoter	Rv0093c upstream	-	Rv0093c_c.-1049G>A	PROM	L2	-	upstream gene variant
104767	0.0833333	0:789:0:13	12	C	Rv0093c_promoter	Rv0093c upstream	-	Rv0093c_c.-1104G>A	PROM	L2	-	upstream gene variant
110049	0.333333	6:0:796:0	3	G	nrp	Rv0101	Probable peptide synthetase Nrp (peptide synthase)	V17M (nrp_c.49G>A)	CDS	L2	-	missense variant
113142	0.5	2:0:800:0	2	G	nrp	Rv0101	Probable peptide synthetase Nrp (peptide synthase)	A1048T (nrp_c.3142G>A)	CDS	L2	-	missense variant
114053	0.5	0:0:2:800	2	T	nrp	Rv0101	Probable peptide synthetase Nrp (peptide synthase)	P1351P (nrp_c.4053T>G)	CDS	L2	-	synonymous variant
118066	0.5	0:2:0:800	2	T	Rv0102	Rv0102	Probable conserved integral membrane protein	L118S (Rv0102_c.353T>C)	CDS	L2	-	missense variant
118480	0.5	0:799:0:3	2	C	Rv0102	Rv0102	Probable conserved integral membrane protein	A256V (Rv0102_c.767C>T)	CDS	L2	-	missense variant
122215	0.25	775:0:27:0	4	A	ctpB_promoter	Rv0103c upstream	-	ctpB_c.-42T>C	PROM	L2	-	upstream gene variant
122443	0.5	0:799:0:3	2	C	Rv0104	Rv0104	Conserved hypothetical protein	L43L (Rv0104_c.127C>T)	CDS	L2	-	synonymous variant
125560	0.5	800:0:2:0	2	A	Rv0106	Rv0106	Conserved hypothetical protein	E396G (Rv0106_c.1187A>G)	CDS	L2	-	missense variant
127222	0.333333	0:794:0:8	3	C	ctpI	Rv0107c	Probable cation-transporter ATPase I CtpI	G1107E (ctpI_c.3320G>A)	CDS	L2	-	missense variant
127262	0.5	0:799:0:3	2	C	ctpI	Rv0107c	Probable cation-transporter ATPase I CtpI	A1094T (ctpI_c.3280G>A)	CDS	L2	-	missense variant
131306	0.5	0:800:0:2	2	C	ctpI_promoter	Rv0107c upstream	-	ctpI_c.-765G>A	PROM	L2	-	upstream gene variant
132937	0.5	791:0:11:0	2	A	ctpI_promoter	Rv0107c upstream	-	ctpI_c.-2396T>C	PROM	L2	-	upstream gene variant
135329	0.5	0:20:0:782	2	C	Rv0111	Rv0111	Possible transmembrane acyltransferase	P460P (Rv0111_c.1380C>T)	CDS	L2	-	synonymous variant
136330	0.25	782:20:0:0	4	A	gca	Rv0112	Possible GDP-mannose 4,6-dehydratase Gca (GDP-D-mannose dehydratase)	S14S (gca_c.42A>C)	CDS	L2	-	synonymous variant
140817	0.5	0:0:800:2	2	G	ldtA	Rv0116c	Probable L,D-transpeptidase LdtA	A69D (ldtA_c.206C>A)	CDS	L2	-	missense variant
141597	0.5	800:2:0:0	2	A	oxyS	Rv0117	Oxidative stress response regulatory protein OxyS	Y133S (oxyS_c.398A>C)	CDS	L2	-	missense variant
144699	0.5	3:799:0:0	2	C	fadD7	Rv0119	Probable fatty-acid-CoA ligase FadD7 (fatty-acid-CoA synthetase) (fatty-acid-CoA synthase)	L217L (fadD7_c.651C>A)	CDS	L2	-	synonymous variant
145346	0.333333	0:794:0:8	3	C	fadD7	Rv0119	Probable fatty-acid-CoA ligase FadD7 (fatty-acid-CoA synthetase) (fatty-acid-CoA synthase)	S433L (fadD7_c.1298C>T)	CDS	L2	-	missense variant
146236	0.5	0:49:753:0	2	C	fusA2	Rv0120c	Probable elongation factor G FusA2 (EF-G)	A512A (fusA2_c.1536G>C)	CDS	L2	-	synonymous variant
146610	0.5	11:791:0:0	2	C	fusA2	Rv0120c	Probable elongation factor G FusA2 (EF-G)	A388S (fusA2_c.1162G>T)	CDS	L2	-	missense variant
157952	0.5	5:0:797:0	2	G	htdZ	Rv0130	Probable 3-hydroxyl-thioester dehydratase	D36N (htdZ_c.106G>A)	CDS	L2	-	missense variant
161226	0.5	0:779:0:23	2	C	Rv0133	Rv0133	GCN5-related N-acetyltransferase	P120S (Rv0133_c.358C>T)	CDS	L2	-	missense variant
161567	0.333333	0:794:0:8	3	C	fbpC_promoter	Rv0129c upstream	-	fbpC_c.-3967G>A	PROM	L2	-	upstream gene variant
161570	0.5	800:0:0:2	2	A	fbpC_promoter	Rv0129c upstream	-	fbpC_c.-3970T>A	PROM	L2	-	upstream gene variant
163705	0.5	0:19:0:783	2	C	cyp138	Rv0136	Probable cytochrome P450 138 Cyp138	P114S (cyp138_c.340C>T)	CDS	L2	-	missense variant
163706	0.5	0:19:0:783	2	C	cyp138	Rv0136	Probable cytochrome P450 138 Cyp138	P114L (cyp138_c.341C>T)	CDS	L2	-	missense variant
166565	0.166667	737:0:65:0	6	A	Rv0139	Rv0139	Possible oxidoreductase	I247V (Rv0139_c.739A>G)	CDS	L2	-	missense variant
168187	0.5	800:0:2:0	2	A	Rv0142	Rv0142	Conserved hypothetical protein	P159P (Rv0142_c.477A>G)	CDS	L2	-	synonymous variant
169697	0.5	3:0:799:0	2	G	Rv0143c	Rv0143c	Probable conserved transmembrane protein	T162T (Rv0143c_c.486C>T)	CDS	L2	-	synonymous variant
171098	0.5	6:796:0:0	2	C	Rv0144	Rv0144	Probable transcriptional regulatory protein (possibly TetR-family)	A272D (Rv0144_c.815C>A)	CDS	L2	-	missense variant
171428	0.5	0:0:798:4	2	G	Rv0145	Rv0145	Possible S-adenosylmethionine-dependent methyltransferase	D72Y (Rv0145_c.214G>T)	CDS	L2	-	missense variant
172413	0.5	0:799:3:0	2	C	Rv0146	Rv0146	Possible S-adenosylmethionine-dependent methyltransferase	A68G (Rv0146_c.203C>G)	CDS	L2	-	missense variant
172919	0.5	2:0:800:0	2	G	Rv0146	Rv0146	Possible S-adenosylmethionine-dependent methyltransferase	V237M (Rv0146_c.709G>A)	CDS	L2	-	missense variant
173184	0.333333	0:8:0:794	3	T	Rv0143c_promoter	Rv0143c upstream	-	Rv0143c_c.-3002A>G	PROM	L2	-	upstream gene variant
173622	0.166667	0:564:0:238	6	C	Rv0147	Rv0147	Probable aldehyde dehydrogenase (NAD+) dependent	R129C (Rv0147_c.385C>T)	CDS	L2	-	missense variant
173996	0.5	0:800:2:0	2	C	Rv0147	Rv0147	Probable aldehyde dehydrogenase (NAD+) dependent	L253L (Rv0147_c.759C>G)	CDS	L2	-	synonymous variant
173999	0.5	2:0:800:0	2	G	Rv0147	Rv0147	Probable aldehyde dehydrogenase (NAD+) dependent	E254E (Rv0147_c.762G>A)	CDS	L2	-	synonymous variant
174217	0.5	800:0:2:0	2	A	Rv0147	Rv0147	Probable aldehyde dehydrogenase (NAD+) dependent	N327S (Rv0147_c.980A>G)	CDS	L2	-	missense variant
174221	0.5	0:10:792:0	2	G	Rv0147	Rv0147	Probable aldehyde dehydrogenase (NAD+) dependent	Q328H (Rv0147_c.984G>C)	CDS	L2	-	missense variant
175917	0.333333	0:794:0:8	3	C	Rv0149	Rv0149	Possible quinone oxidoreductase (NADPH:quinone oxidoreductase) (zeta-crystallin)	P73L (Rv0149_c.218C>T)	CDS	L2	-	missense variant
177004	0.5	2:800:0:0	2	C	Rv0150c_promoter	Rv0150c upstream	-	Rv0150c_c.-52G>T	PROM	L2	-	upstream gene variant
177111	0.5	2:800:0:0	2	C	Rv0150c_promoter	Rv0150c upstream	-	Rv0150c_c.-159G>T	PROM	L2	-	upstream gene variant
177144	0.5	0:2:800:0	2	G	Rv0150c_promoter	Rv0150c upstream	-	Rv0150c_c.-192C>G	PROM	L2	-	upstream gene variant
184361	0.5	800:0:2:0	2	A	pntAa	Rv0155	Probable NAD(P) transhydrogenase (subunit alpha) PntAa [first part; catalytic part] (pyridine nucleotide transhydrogenase subunit alpha) (nicotinamide nucleotide transhydrogenase subunit alpha)	E247G (pntAa_c.740A>G)	CDS	L2	-	missense variant
184521	0.5	0:800:0:2	2	C	pntAa	Rv0155	Probable NAD(P) transhydrogenase (subunit alpha) PntAa [first part; catalytic part] (pyridine nucleotide transhydrogenase subunit alpha) (nicotinamide nucleotide transhydrogenase subunit alpha)	P300P (pntAa_c.900C>T)	CDS	L2	-	synonymous variant
192686	0.5	0:800:0:2	2	C	adhE1	Rv0162c	Probable zinc-type alcohol dehydrogenase (E subunit) AdhE1	P150P (adhE1_c.450G>A)	CDS	L2	-	synonymous variant
192804	0.5	2:800:0:0	2	C	adhE1	Rv0162c	Probable zinc-type alcohol dehydrogenase (E subunit) AdhE1	C111F (adhE1_c.332G>T)	CDS	L2	-	missense variant
194899	0.333333	0:795:7:0	3	C	PE4_promoter	Rv0160c upstream	-	PE4_c.-4460G>C	PROM	L2	-	upstream gene variant
198212	0.25	776:0:26:0	4	A	yrbE1B	Rv0168	Conserved integral membrane protein YrbE1B	M185V (yrbE1B_c.553A>G)	CDS	L2	-	missense variant
201725	0.5	800:2:0:0	2	A	mce1C	Rv0171	Mce-family protein Mce1C	Q265P (mce1C_c.794A>C)	CDS	L2	-	missense variant
202016	0.5	0:800:0:2	2	C	mce1C	Rv0171	Mce-family protein Mce1C	P362L (mce1C_c.1085C>T)	CDS	L2	-	missense variant
203038	0.5	0:780:0:22	2	T	mce1D	Rv0172	Mce-family protein Mce1D	I188T (mce1D_c.563T>C)	CDS	L2	-	missense variant
204426	0.5	0:2:0:800	2	T	lprK	Rv0173	Possible Mce-family lipoprotein LprK (Mce-family lipoprotein Mce1E)	V121A (lprK_c.362T>C)	CDS	L2	-	missense variant
204840	0.25	22:0:780:0	4	G	lprK	Rv0173	Possible Mce-family lipoprotein LprK (Mce-family lipoprotein Mce1E)	G259D (lprK_c.776G>A)	CDS	L2	-	missense variant
204885	0.5	2:0:800:0	2	G	lprK	Rv0173	Possible Mce-family lipoprotein LprK (Mce-family lipoprotein Mce1E)	G274D (lprK_c.821G>A)	CDS	L2	-	missense variant
206542	0.333333	3:0:799:0	3	G	mce1F	Rv0174	Mce-family protein Mce1F	V438M (mce1F_c.1312G>A)	CDS	L2	-	missense variant
208576	0.5	4:0:798:0	2	G	Rv0177	Rv0177	Probable conserved Mce associated protein	E54K (Rv0177_c.160G>A)	CDS	L2	-	missense variant
208590	0.166667	737:65:0:0	6	A	Rv0177	Rv0177	Probable conserved Mce associated protein	R58R (Rv0177_c.174A>C)	CDS	L2	-	synonymous variant
209080	0.5	0:795:7:0	2	C	Rv0178	Rv0178	Probable conserved Mce associated membrane protein	A48G (Rv0178_c.143C>G)	CDS	L2	-	missense variant
209442	0.5	4:0:798:0	2	G	Rv0178	Rv0178	Probable conserved Mce associated membrane protein	A169T (Rv0178_c.505G>A)	CDS	L2	-	missense variant
211788	0.333333	0:795:0:7	3	C	Rv0180c	Rv0180c	Probable conserved transmembrane protein	G155S (Rv0180c_c.463G>A)	CDS	L2	-	missense variant
213335	0.5	0:800:2:0	2	C	sigG	Rv0182c	Probable alternative RNA polymerase sigma factor SigG (RNA polymerase ECF type sigma factor)	R269P (sigG_c.806G>C)	CDS	L2	-	missense variant
215278	0.5	2:0:800:0	2	G	Rv0184	Rv0184	Conserved hypothetical protein	A104T (Rv0184_c.310G>A)	CDS	L2	-	missense variant
215688	0.5	0:2:800:0	2	G	Rv0184	Rv0184	Conserved hypothetical protein	L240L (Rv0184_c.720G>C)	CDS	L2	-	synonymous variant
215977	0.333333	0:21:0:781	3	C	Rv0185	Rv0185	Conserved hypothetical protein	A88V (Rv0185_c.263C>T)	CDS	L2	-	missense variant
217302	0.2	0:792:0:10	5	C	bglS	Rv0186	Probable beta-glucosidase BglS (gentiobiase) (cellobiase) (beta-D-glucoside glucohydrolase)	A345V (bglS_c.1034C>T)	CDS	L2	-	missense variant
219279	0.5	0:2:0:800	2	T	Rv0187	Rv0187	Probable O-methyltransferase	M192T (Rv0187_c.575T>C)	CDS	L2	-	missense variant
222486	0.333333	0:798:0:4	3	C	Rv0191	Rv0191	Probable conserved integral membrane protein	A66A (Rv0191_c.198C>T)	CDS	L2	-	synonymous variant
223428	0.5	0:0:799:3	2	G	Rv0191	Rv0191	Probable conserved integral membrane protein	M380I (Rv0191_c.1140G>T)	CDS	L2	-	missense variant
223445	0.5	0:799:0:3	2	C	Rv0191	Rv0191	Probable conserved integral membrane protein	A386V (Rv0191_c.1157C>T)	CDS	L2	-	missense variant
223942	0.25	0:798:0:4	4	T	Rv0192	Rv0192	Conserved hypothetical protein	S127P (Rv0192_c.379T>C)	CDS	L2	-	missense variant
224758	0.5	0:0:9:793	2	T	Rv0193c	Rv0193c	Hypothetical protein	H605P (Rv0193c_c.1814A>C)	CDS	L2	-	missense variant
225500	0.5	0:799:0:3	2	C	Rv0193c	Rv0193c	Hypothetical protein	G358S (Rv0193c_c.1072G>A)	CDS	L2	-	missense variant
227169	0.5	0:800:2:0	2	C	Rv0194	Rv0194	Probable transmembrane multidrug efflux pump	Q98E (Rv0194_c.292C>G)	CDS	L2	-	missense variant
227566	0.5	0:800:0:2	2	C	Rv0194	Rv0194	Probable transmembrane multidrug efflux pump	A230V (Rv0194_c.689C>T)	CDS	L2	-	missense variant
227940	0.5	0:799:0:3	2	C	Rv0194	Rv0194	Probable transmembrane multidrug efflux pump	L355L (Rv0194_c.1063C>T)	CDS	L2	-	synonymous variant
228664	0.5	0:797:5:0	2	C	Rv0194	Rv0194	Probable transmembrane multidrug efflux pump	A596G (Rv0194_c.1787C>G)	CDS	L2	-	missense variant
231114	0.5	0:3:799:0	2	C	Rv0195	Rv0195	Possible two component transcriptional regulatory protein (probably LuxR-family)	A72A (Rv0195_c.216C>G)	CDS	L2	-	synonymous variant
231602	0.5	800:2:0:0	2	A	Rv0196_promoter	Rv0196 upstream	-	Rv0196_c.-45A>C	PROM	L2	-	upstream gene variant
233662	0.5	7:795:0:0	2	C	Rv0197	Rv0197	Possible oxidoreductase	R478R (Rv0197_c.1432C>A)	CDS	L2	-	synonymous variant
234475	0.333333	0:0:3:799	3	T	Rv0197	Rv0197	Possible oxidoreductase	Y749D (Rv0197_c.2245T>G)	CDS	L2	-	missense variant
234476	0.5	800:2:0:0	2	A	Rv0197	Rv0197	Possible oxidoreductase	Y749S (Rv0197_c.2246A>C)	CDS	L2	-	missense variant
234478	0.5	2:800:0:0	2	C	Rv0197	Rv0197	Possible oxidoreductase	P750T (Rv0197_c.2248C>A)	CDS	L2	-	missense variant
239014	0.5	0:2:0:800	2	T	mmpL11	Rv0202c	Probable conserved transmembrane transport protein MmpL11	D760G (mmpL11_c.2279A>G)	CDS	L2	-	missense variant
240125	0.5	0:0:4:798	2	T	mmpL11	Rv0202c	Probable conserved transmembrane transport protein MmpL11	M390L (mmpL11_c.1168A>C)	CDS	L2	-	missense variant
240607	0.5	3:0:799:0	2	G	mmpL11	Rv0202c	Probable conserved transmembrane transport protein MmpL11	T229I (mmpL11_c.686C>T)	CDS	L2	-	missense variant
241360	0.5	0:2:800:0	2	G	zmp1_promoter	Rv0198c upstream	-	zmp1_c.-4853C>G	PROM	L2	-	upstream gene variant
242385	0.5	0:2:800:0	2	G	Rv0204c	Rv0204c	Probable conserved transmembrane protein	A277G (Rv0204c_c.830C>G)	CDS	L2	-	missense variant
244550	0.333333	798:0:4:0	3	A	mmpL3	Rv0206c	Possible conserved transmembrane transport protein MmpL3	R923R (mmpL3_c.2769T>C)	CDS	L2	-	synonymous variant
248455	0.333333	0:799:0:3	3	C	Rv0208c	Rv0208c	Hypothetical methlytransferase (methylase)	C151Y (Rv0208c_c.452G>A)	CDS	L2	-	missense variant
250232	0.111111	0:0:236:566	9	T	Rv0210	Rv0210	Hypothetical protein	L38R (Rv0210_c.113T>G)	CDS	L2	-	missense variant
251213	0.333333	0:0:794:8	3	G	Rv0210	Rv0210	Hypothetical protein	G365V (Rv0210_c.1094G>T)	CDS	L2	-	missense variant
251668	0.5	800:0:2:0	2	A	mmpL3_promoter	Rv0206c upstream	-	mmpL3_c.-4350T>C	PROM	L2	-	upstream gene variant
252813	0.5	0:800:0:2	2	C	pckA	Rv0211	Probable iron-regulated phosphoenolpyruvate carboxykinase [GTP] PckA (phosphoenolpyruvate carboxylase) (PEPCK)(pep carboxykinase)	T344T (pckA_c.1032C>T)	CDS	L2	-	synonymous variant
255660	0.5	2:0:800:0	2	G	Rv0213c	Rv0213c	Possible methyltransferase (methylase)	Y97Y (Rv0213c_c.291C>T)	CDS	L2	-	synonymous variant
256941	0.5	0:2:0:800	2	T	fadD4	Rv0214	Probable fatty-acid-CoA ligase FadD4 (fatty-acid-CoA synthetase) (fatty-acid-CoA synthase)	L293P (fadD4_c.878T>C)	CDS	L2	-	missense variant
257770	0.25	0:559:243:0	4	C	nadR_promoter	Rv0212c upstream	-	nadR_c.-3130G>C	PROM	L2	-	upstream gene variant
258303	0.5	0:800:0:2	2	C	nadR_promoter	Rv0212c upstream	-	nadR_c.-3663G>A	PROM	L2	-	upstream gene variant
261755	0.166667	0:563:0:239	6	C	Rv0218	Rv0218	Probable conserved transmembrane protein	L278L (Rv0218_c.832C>T)	CDS	L2	-	synonymous variant
261869	0.0217391	0:709:0:93	46	T	Rv0218	Rv0218	Probable conserved transmembrane protein	C316R (Rv0218_c.946T>C)	CDS	L2	-	missense variant
264187	0.5	0:2:800:0	2	G	Rv0221	Rv0221	Possible triacylglycerol synthase (diacylglycerol acyltransferase)	D41H (Rv0221_c.121G>C)	CDS	L2	-	missense variant
265421	0.5	0:799:0:3	2	C	Rv0221	Rv0221	Possible triacylglycerol synthase (diacylglycerol acyltransferase)	A452V (Rv0221_c.1355C>T)	CDS	L2	-	missense variant
266218	0.5	3:0:799:0	2	G	echA1	Rv0222	Probable enoyl-CoA hydratase EchA1 (enoyl hydrase) (unsaturated acyl-CoA hydratase) (crotonase)	V238M (echA1_c.712G>A)	CDS	L2	-	missense variant
268628	0.25	0:775:0:27	4	C	Rv0223c_promoter	Rv0223c upstream	-	Rv0223c_c.-864G>A	PROM	L2	-	upstream gene variant
269990	0.5	0:2:800:0	2	G	Rv0226c	Rv0226c	Probable conserved transmembrane protein	T525T (Rv0226c_c.1575C>G)	CDS	L2	-	synonymous variant
270069	0.5	6:0:796:0	2	G	Rv0226c	Rv0226c	Probable conserved transmembrane protein	A499V (Rv0226c_c.1496C>T)	CDS	L2	-	missense variant
271640	0.5	787:0:15:0	2	A	Rv0227c	Rv0227c	Probable conserved membrane protein	G400G (Rv0227c_c.1200T>C)	CDS	L2	-	synonymous variant
272881	0.666667	3:2:0:797	3	T	Rv0224c_promoter	Rv0224c upstream	-	Rv0224c_c.-4254A>T, Rv0224c_c.-4254A>G	PROM, PROM	L2	-	upstream gene variant, upstream gene variant
272885	0.5	2:0:800:0	2	G	Rv0224c_promoter	Rv0224c upstream	-	Rv0224c_c.-4258C>T	PROM	L2	-	upstream gene variant
272920	0.5	0:798:0:4	2	C	Rv0224c_promoter	Rv0224c upstream	-	Rv0224c_c.-4293G>A	PROM	L2	-	upstream gene variant
272924	0.333333	5:0:797:0	3	G	Rv0224c_promoter	Rv0224c upstream	-	Rv0224c_c.-4297C>T	PROM	L2	-	upstream gene variant
273925	0.5	11:0:791:0	2	G	Rv0228	Rv0228	Probable integral membrane acyltransferase	A291T (Rv0228_c.871G>A)	CDS	L2	-	missense variant
275253	0.333333	0:8:794:0	3	G	php	Rv0230c	Probable phosphotriesterase Php (parathion hydrolase) (PTE) (aryldialkylphosphatase) (paraoxonase) (a-esterase) (aryltriphosphatase) (paraoxon hydrolase)	I237M (php_c.711C>G)	CDS	L2	-	missense variant
275451	0.5	2:0:800:0	2	G	php	Rv0230c	Probable phosphotriesterase Php (parathion hydrolase) (PTE) (aryldialkylphosphatase) (paraoxonase) (a-esterase) (aryltriphosphatase) (paraoxon hydrolase)	T171T (php_c.513C>T)	CDS	L2	-	synonymous variant
278021	0.333333	0:799:0:3	3	T	Rv0232	Rv0232	Probable transcriptional regulatory protein (probably TetR/AcrR-family)	R41R (Rv0232_c.123T>C)	CDS	L2	-	synonymous variant
278271	0.5	0:800:0:2	2	C	Rv0232	Rv0232	Probable transcriptional regulatory protein (probably TetR/AcrR-family)	R125C (Rv0232_c.373C>T)	CDS	L2	-	missense variant
278681	0.5	0:2:800:0	2	C	nrdB	Rv0233	Ribonucleoside-diphosphate reductase (beta chain) NrdB (ribonucleotide reductase small chain)	H33D (nrdB_c.97C>G)	CDS	L2	-	missense variant
279517	0.5	0:0:798:4	2	G	nrdB	Rv0233	Ribonucleoside-diphosphate reductase (beta chain) NrdB (ribonucleotide reductase small chain)	A311A (nrdB_c.933G>T)	CDS	L2	-	synonymous variant
280860	0.5	0:800:0:2	2	C	gabD1	Rv0234c	Succinate-semialdehyde dehydrogenase [NADP+] dependent (SSDH) GabD1	R94H (gabD1_c.281G>A)	CDS	L2	-	missense variant
281316	0.5	0:800:0:2	2	C	Rv0235c	Rv0235c	Probable conserved transmembrane protein	P433P (Rv0235c_c.1299G>A)	CDS	L2	-	synonymous variant
282281	0.166667	562:0:240:0	6	A	Rv0235c	Rv0235c	Probable conserved transmembrane protein	S112P (Rv0235c_c.334T>C)	CDS	L2	-	missense variant
282892	0.025641	0:43:0:759	39	C	aftD	Rv0236c	Possible arabinofuranosyltransferase AftD	T1320T (aftD_c.3960G>A)	CDS	L2	-	synonymous variant
283610	0.0232558	728:0:74:0	43	G	aftD	Rv0236c	Possible arabinofuranosyltransferase AftD	A1081V (aftD_c.3242C>T)	CDS	L2	-	missense variant
283614	0.0217391	0:748:0:54	46	T	aftD	Rv0236c	Possible arabinofuranosyltransferase AftD	S1080G (aftD_c.3238A>G)	CDS	L2	-	missense variant
284588	0.5	0:754:0:48	2	C	aftD	Rv0236c	Possible arabinofuranosyltransferase AftD	G755E (aftD_c.2264G>A)	CDS	L2	-	missense variant
284683	0.5	0:2:800:0	2	G	aftD	Rv0236c	Possible arabinofuranosyltransferase AftD	A723A (aftD_c.2169C>G)	CDS	L2	-	synonymous variant
285772	0.0204082	89:713:0:0	49	A	aftD	Rv0236c	Possible arabinofuranosyltransferase AftD	P360P (aftD_c.1080T>G)	CDS	L2	-	synonymous variant
285871	0.0181818	115:0:687:0	55	A	aftD	Rv0236c	Possible arabinofuranosyltransferase AftD	V327V (aftD_c.981T>C)	CDS	L2	-	synonymous variant
287207	0.5	4:0:798:0	2	G	lpqI	Rv0237	Probable conserved lipoprotein LpqI	A8T (lpqI_c.22G>A)	CDS	L2	-	missense variant
287918	0.5	0:799:0:3	2	C	lpqI	Rv0237	Probable conserved lipoprotein LpqI	L245F (lpqI_c.733C>T)	CDS	L2	-	missense variant
290917	0.5	12:0:790:0	2	G	fabG4	Rv0242c	Probable 3-oxoacyl-[acyl-carrier protein] reductase FabG4 (3-ketoacyl-acyl carrier protein reductase)	T371T (fabG4_c.1113C>T)	CDS	L2	-	synonymous variant
291392	0.5	0:797:0:5	2	C	fabG4	Rv0242c	Probable 3-oxoacyl-[acyl-carrier protein] reductase FabG4 (3-ketoacyl-acyl carrier protein reductase)	G213D (fabG4_c.638G>A)	CDS	L2	-	missense variant
292855	0.333333	0:4:0:798	3	T	fadA2	Rv0243	Probable acetyl-CoA acyltransferase FadA2 (3-ketoacyl-CoA thiolase) (beta-ketothiolase)	L229L (fadA2_c.685T>C)	CDS	L2	-	synonymous variant
295538	0.5	3:0:799:0	2	G	fadE5	Rv0244c	Probable acyl-CoA dehydrogenase FadE5	D32D (fadE5_c.96C>T)	CDS	L2	-	synonymous variant
295644	0.5	0:791:0:11	2	C	htdX_promoter	Rv0241c upstream	-	htdX_c.-4990G>A	PROM	L2	-	upstream gene variant
295724	0.5	797:0:5:0	2	A	fabG4_promoter	Rv0242c upstream	-	fabG4_c.-3695T>C	PROM	L2	-	upstream gene variant
295992	0.5	0:799:0:3	2	C	fabG4_promoter	Rv0242c upstream	-	fabG4_c.-3963G>A	PROM	L2	-	upstream gene variant
297669	0.333333	0:0:796:6	3	G	Rv0246	Rv0246	Probable conserved integral membrane protein	W287C (Rv0246_c.861G>T)	CDS	L2	-	missense variant
304902	0.333333	0:797:0:5	3	C	nirB	Rv0252	Probable nitrite reductase [NAD(P)H] large subunit [FAD flavoprotein] NirB	R679R (nirB_c.2037C>T)	CDS	L2	-	synonymous variant
305365	0.5	0:2:0:800	2	T	nirB	Rv0252	Probable nitrite reductase [NAD(P)H] large subunit [FAD flavoprotein] NirB	F834L (nirB_c.2500T>C)	CDS	L2	-	missense variant
309684	0.5	2:0:800:0	2	G	cobU_promoter	Rv0254c upstream	-	cobU_c.-3335C>T	PROM	L2	-	upstream gene variant
310314	0.333333	0:789:0:13	3	C	Rv0258c	Rv0258c	Conserved hypothetical protein	G146S (Rv0258c_c.436G>A)	CDS	L2	-	missense variant
310336	0.5	0:800:0:2	2	C	Rv0258c	Rv0258c	Conserved hypothetical protein	P138P (Rv0258c_c.414G>A)	CDS	L2	-	synonymous variant
310973	0.5	800:0:2:0	2	G	Rv0259c	Rv0259c	Conserved hypothetical protein	A182V (Rv0259c_c.545C>T)	CDS	L2	-	missense variant
311303	0.5	0:800:0:2	2	C	Rv0259c	Rv0259c	Conserved hypothetical protein	R72H (Rv0259c_c.215G>A)	CDS	L2	-	missense variant
311889	0.166667	0:737:0:65	6	C	Rv0260c	Rv0260c	Possible transcriptional regulatory protein	T257T (Rv0260c_c.771G>A)	CDS	L2	-	synonymous variant
312290	0.5	0:791:0:11	2	C	Rv0260c	Rv0260c	Possible transcriptional regulatory protein	D124N (Rv0260c_c.370G>A)	CDS	L2	-	missense variant
312560	0.5	0:800:0:2	2	C	Rv0260c	Rv0260c	Possible transcriptional regulatory protein	A34T (Rv0260c_c.100G>A)	CDS	L2	-	missense variant
312927	0.5	3:0:0:799	2	T	narK3	Rv0261c	Probable integral membrane nitrite extrusion protein NarK3 (nitrite facilitator)	R414R (narK3_c.1242A>T)	CDS	L2	-	synonymous variant
312970	0.333333	3:0:799:0	3	G	narK3	Rv0261c	Probable integral membrane nitrite extrusion protein NarK3 (nitrite facilitator)	A400V (narK3_c.1199C>T)	CDS	L2	-	missense variant
314825	0.5	0:800:0:2	2	C	aac	Rv0262c	Aminoglycoside 2'-N-acetyltransferase Aac (Aac(2')-IC)	L10L (aac_c.30G>A)	CDS	L2	-	synonymous variant
315054	0.5	800:0:2:0	2	A	Rv0263c	Rv0263c	Conserved hypothetical protein	V238A (Rv0263c_c.713T>C)	CDS	L2	-	missense variant
315542	0.5	0:800:0:2	2	C	Rv0263c	Rv0263c	Conserved hypothetical protein	V75V (Rv0263c_c.225G>A)	CDS	L2	-	synonymous variant
324359	0.5	0:800:0:2	2	C	Rv0269c	Rv0269c	Conserved hypothetical protein	G58D (Rv0269c_c.173G>A)	CDS	L2	-	missense variant
324485	0.5	0:2:0:800	2	T	Rv0269c	Rv0269c	Conserved hypothetical protein	Q16R (Rv0269c_c.47A>G)	CDS	L2	-	missense variant
324806	0.5	0:800:0:2	2	C	fadD2	Rv0270	Probable fatty-acid-CoA ligase FadD2 (fatty-acid-CoA synthetase) (fatty-acid-CoA synthase)	V80V (fadD2_c.240C>T)	CDS	L2	-	synonymous variant
327356	0.0909091	0:98:704:0	11	G	fadE6	Rv0271c	Probable acyl-CoA dehydrogenase FadE6	T369S (fadE6_c.1106C>G)	CDS	L2	-	missense variant
328541	0.5	0:0:800:2	2	G	Rv0269c_promoter	Rv0269c upstream	-	Rv0269c_c.-4010C>A	PROM	L2	-	upstream gene variant
330965	0.5	0:6:796:0	2	G	Rv0274	Rv0274	Conserved protein	A182P (Rv0274_c.544G>C)	CDS	L2	-	missense variant
331599	0.5	0:2:800:0	2	G	Rv0275c	Rv0275c	Possible transcriptional regulatory protein (possibly TetR-family)	R20R (Rv0275c_c.60C>G)	CDS	L2	-	synonymous variant
331600	0.5	0:800:2:0	2	C	Rv0275c	Rv0275c	Possible transcriptional regulatory protein (possibly TetR-family)	R20P (Rv0275c_c.59G>C)	CDS	L2	-	missense variant
331601	0.5	0:2:800:0	2	G	Rv0275c	Rv0275c	Possible transcriptional regulatory protein (possibly TetR-family)	R20G (Rv0275c_c.58C>G)	CDS	L2	-	missense variant
333325	0.5	0:2:0:800	2	T	fadE6_promoter	Rv0271c upstream	-	fadE6_c.-4864A>G	PROM	L2	-	upstream gene variant
336323	0.05	23:0:779:0	20	A	Rv0275c_promoter	Rv0275c upstream	-	Rv0275c_c.-4665T>C	PROM	L2	-	upstream gene variant
336325	0.0526316	0:780:0:22	19	T	Rv0275c_promoter	Rv0275c upstream	-	Rv0275c_c.-4667A>G	PROM	L2	-	upstream gene variant
336326	0.0526316	22:0:780:0	19	A	Rv0275c_promoter	Rv0275c upstream	-	Rv0275c_c.-4668T>C	PROM	L2	-	upstream gene variant
336327	0.05	0:23:779:0	20	C	Rv0275c_promoter	Rv0275c upstream	-	Rv0275c_c.-4669G>C	PROM	L2	-	upstream gene variant
336332	0.047619	0:778:24:0	21	G	Rv0275c_promoter	Rv0275c upstream	-	Rv0275c_c.-4674C>G	PROM	L2	-	upstream gene variant
336344	0.0526316	21:0:781:0	19	A	Rv0275c_promoter	Rv0275c upstream	-	Rv0275c_c.-4686T>C	PROM	L2	-	upstream gene variant
336345	0.0526316	0:781:0:21	19	T	Rv0275c_promoter	Rv0275c upstream	-	Rv0275c_c.-4687A>G	PROM	L2	-	upstream gene variant
336353	0.00440529	0:512:0:290	227	C	Rv0275c_promoter	Rv0275c upstream	-	Rv0275c_c.-4695G>A	PROM	L2	-	upstream gene variant
336369	0.125	0:10:0:792	8	C	Rv0275c_promoter	Rv0275c upstream	-	Rv0275c_c.-4711G>A	PROM	L2	-	upstream gene variant
336370	0.125	10:0:792:0	8	A	Rv0275c_promoter	Rv0275c upstream	-	Rv0275c_c.-4712T>C	PROM	L2	-	upstream gene variant
336380	0.2	7:0:0:795	5	A	Rv0275c_promoter	Rv0275c upstream	-	Rv0275c_c.-4722T>A	PROM	L2	-	upstream gene variant
336400	0.2	0:7:795:0	5	C	Rv0275c_promoter	Rv0275c upstream	-	Rv0275c_c.-4742G>C	PROM	L2	-	upstream gene variant
336403	0.2	0:7:795:0	5	C	Rv0275c_promoter	Rv0275c upstream	-	Rv0275c_c.-4745G>C	PROM	L2	-	upstream gene variant
336405	0.2	7:0:795:0	5	A	Rv0275c_promoter	Rv0275c upstream	-	Rv0275c_c.-4747T>C	PROM	L2	-	upstream gene variant
336428	0.00657895	633:0:169:0	152	A	Rv0275c_promoter	Rv0275c upstream	-	Rv0275c_c.-4770T>C	PROM	L2	-	upstream gene variant
336431	0.00680272	0:636:0:166	147	C	Rv0275c_promoter	Rv0275c upstream	-	Rv0275c_c.-4773G>A	PROM	L2	-	upstream gene variant
336480	0.00653595	622:0:180:0	153	A	Rv0275c_promoter	Rv0275c upstream	-	Rv0275c_c.-4822T>C	PROM	L2	-	upstream gene variant
336504	0.2	0:0:7:795	5	G	Rv0275c_promoter	Rv0275c upstream	-	Rv0275c_c.-4846C>A	PROM	L2	-	upstream gene variant
336535	0.2	0:0:795:7	5	T	Rv0275c_promoter	Rv0275c upstream	-	Rv0275c_c.-4877A>C	PROM	L2	-	upstream gene variant
336537	0.2	0:0:795:7	5	T	Rv0275c_promoter	Rv0275c upstream	-	Rv0275c_c.-4879A>C	PROM	L2	-	upstream gene variant
336540	0.2	0:0:7:795	5	G	Rv0275c_promoter	Rv0275c upstream	-	Rv0275c_c.-4882C>A	PROM	L2	-	upstream gene variant
336546	0.2	0:0:795:7	5	T	Rv0275c_promoter	Rv0275c upstream	-	Rv0275c_c.-4888A>C	PROM	L2	-	upstream gene variant
339086	0.333333	798:0:4:0	3	A	Rv0278c_promoter	Rv0278c upstream	-	Rv0278c_c.-2776T>C	PROM	L2	-	upstream gene variant
339088	0.333333	0:4:0:798	3	T	Rv0278c_promoter	Rv0278c upstream	-	Rv0278c_c.-2778A>G	PROM	L2	-	upstream gene variant
339089	0.333333	798:0:4:0	3	A	Rv0278c_promoter	Rv0278c upstream	-	Rv0278c_c.-2779T>C	PROM	L2	-	upstream gene variant
339090	0.333333	0:798:4:0	3	C	Rv0278c_promoter	Rv0278c upstream	-	Rv0278c_c.-2780G>C	PROM	L2	-	upstream gene variant
339095	0.5	0:2:800:0	2	G	Rv0278c_promoter	Rv0278c upstream	-	Rv0278c_c.-2785C>G	PROM	L2	-	upstream gene variant
342089	0.5	0:2:0:800	2	T	PE_promoter	PE upstream	-	PE_PGRS4_c.-3016A>G	PROM	L2	-	upstream gene variant
344659	0.333333	0:795:0:7	3	C	eccB3	Rv0283	ESX conserved component EccB3. ESX-3 type VII secretion system protein. Possible membrane protein.	A213V (eccB3_c.638C>T)	CDS	L2	-	missense variant
346676	0.5	0:800:2:0	2	C	eccC3	Rv0284	ESX conserved component EccC3. ESX-3 type VII secretion system protein. Possible membrane protein.	H348D (eccC3_c.1042C>G)	CDS	L2	-	missense variant
349200	0.5	2:0:800:0	2	G	eccC3	Rv0284	ESX conserved component EccC3. ESX-3 type VII secretion system protein. Possible membrane protein.	R1189H (eccC3_c.3566G>A)	CDS	L2	-	missense variant
351653	0.5	0:800:0:2	2	C	esxG	Rv0287	ESAT-6 like protein EsxG (conserved protein TB9.8)	H43H (esxG_c.129C>T)	CDS	L2	-	synonymous variant
356546	0.333333	797:5:0:0	3	A	eccE3	Rv0292	ESX conserved component EccE3. ESX-3 type VII secretion system protein. Probable transmembrane protein.	T223P (eccE3_c.667A>C)	CDS	L2	-	missense variant
357278	0.25	0:797:0:5	4	C	Rv0293c	Rv0293c	Conserved protein	G263S (Rv0293c_c.787G>A)	CDS	L2	-	missense variant
363464	0.333333	794:0:8:0	3	G	Rv0298	Rv0298	Hypothetical protein	R71R (Rv0298_c.213G>A)	CDS	L2	-	synonymous variant
363781	0.333333	0:799:0:3	3	C	Rv0295c_promoter	Rv0295c upstream	-	Rv0295c_c.-4033G>A	PROM	L2	-	upstream gene variant
364335	0.333333	0:765:0:37	3	C	vapC2	Rv0301	Possible toxin VapC2	P98S (vapC2_c.292C>T)	CDS	L2	-	missense variant
364854	0.2	0:133:669:0	5	C	Rv0302	Rv0302	Probable transcriptional regulatory protein (probably TetR/AcrR-family)	H84D (Rv0302_c.250C>G)	CDS	L2	-	missense variant
365599	0.5	5:0:797:0	2	G	Rv0303	Rv0303	Probable dehydrogenase/reductase	G122G (Rv0303_c.366G>A)	CDS	L2	-	synonymous variant
377014	0.5	0:171:0:631	2	C	Rv0307c	Rv0307c	Unknown protein	L14L (Rv0307c_c.42G>A)	CDS	L2	-	synonymous variant
377198	0.5	800:0:2:0	2	A	Rv0308	Rv0308	Probable conserved integral membrane protein	Q29R (Rv0308_c.86A>G)	CDS	L2	-	missense variant
377302	0.25	0:798:0:4	4	C	Rv0308	Rv0308	Probable conserved integral membrane protein	L64L (Rv0308_c.190C>T)	CDS	L2	-	synonymous variant
381128	0.5	0:3:0:799	2	T	Rv0312	Rv0312	Conserved hypothetical proline and threonine rich protein	S191S (Rv0312_c.573T>C)	CDS	L2	-	synonymous variant
383716	0.0185185	0:128:0:674	54	C	Rv0315	Rv0315	Possible beta-1,3-glucanase precursor	P39S (Rv0315_c.115C>T)	CDS	L2	-	missense variant
384842	0.666667	1:799:0:2	3	C	Rv0316	Rv0316	Possible muconolactone isomerase	P103L (Rv0316_c.308C>T), P103Q (Rv0316_c.308C>A)	CDS, CDS	L2	-	missense variant, missense variant
386600	0.166667	0:773:0:29	6	C	Rv0318c	Rv0318c	Probable conserved integral membrane protein	G167D (Rv0318c_c.500G>A)	CDS	L2	-	missense variant
387056	0.5	800:0:2:0	2	A	Rv0318c	Rv0318c	Probable conserved integral membrane protein	I15T (Rv0318c_c.44T>C)	CDS	L2	-	missense variant
390984	0.5	0:800:0:2	2	C	Rv0323c	Rv0323c	Conserved hypothetical protein	G90S (Rv0323c_c.268G>A)	CDS	L2	-	missense variant
391119	0.5	795:0:7:0	2	A	Rv0323c	Rv0323c	Conserved hypothetical protein	C45R (Rv0323c_c.133T>C)	CDS	L2	-	missense variant
393387	0.5	0:783:0:19	2	C	cyp135A1	Rv0327c	Possible cytochrome P450 135A1 Cyp135A1	R220H (cyp135A1_c.659G>A)	CDS	L2	-	missense variant
393701	0.333333	0:795:0:7	3	C	cyp135A1	Rv0327c	Possible cytochrome P450 135A1 Cyp135A1	A115A (cyp135A1_c.345G>A)	CDS	L2	-	synonymous variant
396159	0.5	800:2:0:0	2	A	Rv0323c_promoter	Rv0323c upstream	-	Rv0323c_c.-4908T>G	PROM	L2	-	upstream gene variant
400154	0.5	2:0:800:0	2	G	Rv0329c_promoter	Rv0329c upstream	-	Rv0329c_c.-4834C>T	PROM	L2	-	upstream gene variant
404741	0.5	2:800:0:0	2	C	Rv0338c	Rv0338c	Probable iron-sulfur-binding reductase	P367P (Rv0338c_c.1101G>T)	CDS	L2	-	synonymous variant
407420	0.2	0:782:0:20	5	C	Rv0339c	Rv0339c	Possible transcriptional regulatory protein	T343T (Rv0339c_c.1029G>A)	CDS	L2	-	synonymous variant
408572	0.5	11:0:791:0	2	G	Rv0338c_promoter	Rv0338c upstream	-	Rv0338c_c.-2731C>T	PROM	L2	-	upstream gene variant
409636	0.5	2:800:0:0	2	C	iniB	Rv0341	Isoniazid inductible gene protein IniB	A92E (iniB_c.275C>A)	CDS	L2	-	missense variant
410009	0.0454545	0:230:0:572	22	T	iniB	Rv0341	Isoniazid inductible gene protein IniB	V216V (iniB_c.648T>C)	CDS	L2	-	synonymous variant
412566	0.5	800:0:2:0	2	A	iniA	Rv0342	Isoniazid inductible gene protein IniA	I577V (iniA_c.1729A>G)	CDS	L2	-	missense variant
414921	0.5	0:2:0:800	2	T	lpqJ	Rv0344c	Probable lipoprotein LpqJ	A7A (lpqJ_c.21A>G)	CDS	L2	-	synonymous variant
415217	0.333333	794:0:8:0	3	A	Rv0345	Rv0345	Conserved hypothetical protein	A56A (Rv0345_c.168A>G)	CDS	L2	-	synonymous variant
437380	0.25	0:22:0:780	4	T	Rv0358	Rv0358	Conserved protein	I174T (Rv0358_c.521T>C)	CDS	L2	-	missense variant
441823	0.5	0:22:0:780	2	C	fba	Rv0363c	Probable fructose-bisphosphate aldolase Fba	E159E (fba_c.477G>A)	CDS	L2	-	synonymous variant
442746	0.5	0:0:2:800	2	T	Rv0364	Rv0364	Possible conserved transmembrane protein	F118V (Rv0364_c.352T>G)	CDS	L2	-	missense variant
443892	0.5	0:799:3:0	2	C	Rv0365c	Rv0365c	Conserved protein	A102A (Rv0365c_c.306G>C)	CDS	L2	-	synonymous variant
447197	0.5	0:2:0:800	2	T	Rv0370c	Rv0370c	Possible oxidoreductase	T283A (Rv0370c_c.847A>G)	CDS	L2	-	missense variant
448859	0.5	800:0:2:0	2	A	Rv0372c	Rv0372c	Conserved hypothetical protein	V176A (Rv0372c_c.527T>C)	CDS	L2	-	missense variant
451235	0.5	3:0:799:0	2	G	Rv0373c	Rv0373c	Probable carbon monoxyde dehydrogenase (large chain)	A190V (Rv0373c_c.569C>T)	CDS	L2	-	missense variant
454295	0.05	0:781:0:21	20	T	Rv0376c	Rv0376c	Conserved hypothetical protein	P26P (Rv0376c_c.78A>G)	CDS	L2	-	synonymous variant
454333	0.111111	0:0:792:10	9	T	Rv0376c	Rv0376c	Conserved hypothetical protein	T14P (Rv0376c_c.40A>C)	CDS	L2	-	missense variant
456212	0.0666667	15:0:787:0	15	G	Rv0373c_promoter	Rv0373c upstream	-	Rv0373c_c.-4409C>T	PROM	L2	-	upstream gene variant
456251	0.25	0:4:0:798	4	T	Rv0373c_promoter	Rv0373c upstream	-	Rv0373c_c.-4448A>G	PROM	L2	-	upstream gene variant
457452	0.1	0:0:792:10	10	T	Rv0381c	Rv0381c	Hypothetical protein	T124T (Rv0381c_c.372A>C)	CDS	L2	-	synonymous variant
457993	0.5	3:0:799:0	2	G	pyrE	Rv0382c	Probable orotate phosphoribosyltransferase PyrE (OPRT) (oprtase)	L130L (pyrE_c.388C>T)	CDS	L2	-	synonymous variant
459447	0.5	0:0:2:800	2	T	Rv0380c_promoter	Rv0380c upstream	-	Rv0380c_c.-2628A>C	PROM	L2	-	upstream gene variant
459662	0.5	2:0:800:0	2	G	clpB	Rv0384c	Probable endopeptidase ATP binding protein (chain B) ClpB (ClpB protein) (heat shock protein F84.1)	L781L (clpB_c.2341C>T)	CDS	L2	-	synonymous variant
459930	0.5	0:800:2:0	2	C	clpB	Rv0384c	Probable endopeptidase ATP binding protein (chain B) ClpB (ClpB protein) (heat shock protein F84.1)	V691V (clpB_c.2073G>C)	CDS	L2	-	synonymous variant
459932	0.5	0:800:0:2	2	C	clpB	Rv0384c	Probable endopeptidase ATP binding protein (chain B) ClpB (ClpB protein) (heat shock protein F84.1)	V691M (clpB_c.2071G>A)	CDS	L2	-	missense variant
459939	0.333333	0:799:3:0	3	C	clpB	Rv0384c	Probable endopeptidase ATP binding protein (chain B) ClpB (ClpB protein) (heat shock protein F84.1)	V688V (clpB_c.2064G>C)	CDS	L2	-	synonymous variant
459942	0.333333	0:3:799:0	3	G	clpB	Rv0384c	Probable endopeptidase ATP binding protein (chain B) ClpB (ClpB protein) (heat shock protein F84.1)	D687E (clpB_c.2061C>G)	CDS	L2	-	missense variant
459945	0.5	0:800:2:0	2	C	clpB	Rv0384c	Probable endopeptidase ATP binding protein (chain B) ClpB (ClpB protein) (heat shock protein F84.1)	P686P (clpB_c.2058G>C)	CDS	L2	-	synonymous variant
459951	0.666667	1:799:0:2	3	C	clpB	Rv0384c	Probable endopeptidase ATP binding protein (chain B) ClpB (ClpB protein) (heat shock protein F84.1)	A684A (clpB_c.2052G>T), A684A (clpB_c.2052G>A)	CDS, CDS	L2	-	synonymous variant, synonymous variant
459962	0.333333	0:3:0:799	3	T	clpB	Rv0384c	Probable endopeptidase ATP binding protein (chain B) ClpB (ClpB protein) (heat shock protein F84.1)	I681V (clpB_c.2041A>G)	CDS	L2	-	missense variant
459971	0.333333	799:0:3:0	3	A	clpB	Rv0384c	Probable endopeptidase ATP binding protein (chain B) ClpB (ClpB protein) (heat shock protein F84.1)	F678L (clpB_c.2032T>C)	CDS	L2	-	missense variant
459975	0.333333	0:799:3:0	3	C	clpB	Rv0384c	Probable endopeptidase ATP binding protein (chain B) ClpB (ClpB protein) (heat shock protein F84.1)	V676V (clpB_c.2028G>C)	CDS	L2	-	synonymous variant
459983	0.333333	3:0:0:799	3	T	clpB	Rv0384c	Probable endopeptidase ATP binding protein (chain B) ClpB (ClpB protein) (heat shock protein F84.1)	T674S (clpB_c.2020A>T)	CDS	L2	-	missense variant
459990	0.333333	799:0:3:0	3	A	clpB	Rv0384c	Probable endopeptidase ATP binding protein (chain B) ClpB (ClpB protein) (heat shock protein F84.1)	R671R (clpB_c.2013T>C)	CDS	L2	-	synonymous variant
459993	0.666667	1:799:2:0	3	C	clpB	Rv0384c	Probable endopeptidase ATP binding protein (chain B) ClpB (ClpB protein) (heat shock protein F84.1)	R670R (clpB_c.2010G>C), R670R (clpB_c.2010G>T)	CDS, CDS	L2	-	synonymous variant, synonymous variant
459999	0.5	0:800:0:2	2	C	clpB	Rv0384c	Probable endopeptidase ATP binding protein (chain B) ClpB (ClpB protein) (heat shock protein F84.1)	V668V (clpB_c.2004G>A)	CDS	L2	-	synonymous variant
460002	0.5	2:800:0:0	2	C	clpB	Rv0384c	Probable endopeptidase ATP binding protein (chain B) ClpB (ClpB protein) (heat shock protein F84.1)	A667A (clpB_c.2001G>T)	CDS	L2	-	synonymous variant
460084	0.5	0:800:2:0	2	C	clpB	Rv0384c	Probable endopeptidase ATP binding protein (chain B) ClpB (ClpB protein) (heat shock protein F84.1)	G640A (clpB_c.1919G>C)	CDS	L2	-	missense variant
460085	0.5	2:800:0:0	2	C	clpB	Rv0384c	Probable endopeptidase ATP binding protein (chain B) ClpB (ClpB protein) (heat shock protein F84.1)	G640C (clpB_c.1918G>T)	CDS	L2	-	missense variant
460107	0.5	0:0:800:2	2	G	clpB	Rv0384c	Probable endopeptidase ATP binding protein (chain B) ClpB (ClpB protein) (heat shock protein F84.1)	V632V (clpB_c.1896C>A)	CDS	L2	-	synonymous variant
460112	0.5	0:0:2:800	2	T	clpB	Rv0384c	Probable endopeptidase ATP binding protein (chain B) ClpB (ClpB protein) (heat shock protein F84.1)	M631L (clpB_c.1891A>C)	CDS	L2	-	missense variant
460113	0.5	0:800:2:0	2	C	clpB	Rv0384c	Probable endopeptidase ATP binding protein (chain B) ClpB (ClpB protein) (heat shock protein F84.1)	A630A (clpB_c.1890G>C)	CDS	L2	-	synonymous variant
460116	0.5	2:800:0:0	2	C	clpB	Rv0384c	Probable endopeptidase ATP binding protein (chain B) ClpB (ClpB protein) (heat shock protein F84.1)	R629R (clpB_c.1887G>T)	CDS	L2	-	synonymous variant
460125	0.5	2:0:800:0	2	G	clpB	Rv0384c	Probable endopeptidase ATP binding protein (chain B) ClpB (ClpB protein) (heat shock protein F84.1)	D626D (clpB_c.1878C>T)	CDS	L2	-	synonymous variant
460132	0.5	800:0:0:2	2	A	clpB	Rv0384c	Probable endopeptidase ATP binding protein (chain B) ClpB (ClpB protein) (heat shock protein F84.1)	L624Q (clpB_c.1871T>A)	CDS	L2	-	missense variant
460137	0.333333	0:3:799:0	3	G	clpB	Rv0384c	Probable endopeptidase ATP binding protein (chain B) ClpB (ClpB protein) (heat shock protein F84.1)	D622E (clpB_c.1866C>G)	CDS	L2	-	missense variant
460140	0.5	2:0:800:0	2	G	clpB	Rv0384c	Probable endopeptidase ATP binding protein (chain B) ClpB (ClpB protein) (heat shock protein F84.1)	A621A (clpB_c.1863C>T)	CDS	L2	-	synonymous variant
460146	0.5	0:800:0:2	2	C	clpB	Rv0384c	Probable endopeptidase ATP binding protein (chain B) ClpB (ClpB protein) (heat shock protein F84.1)	A619A (clpB_c.1857G>A)	CDS	L2	-	synonymous variant
460152	0.5	2:0:800:0	2	G	clpB	Rv0384c	Probable endopeptidase ATP binding protein (chain B) ClpB (ClpB protein) (heat shock protein F84.1)	A617A (clpB_c.1851C>T)	CDS	L2	-	synonymous variant
460167	0.25	4:0:798:0	4	G	clpB	Rv0384c	Probable endopeptidase ATP binding protein (chain B) ClpB (ClpB protein) (heat shock protein F84.1)	G612G (clpB_c.1836C>T)	CDS	L2	-	synonymous variant
460413	0.25	0:173:0:629	4	C	clpB	Rv0384c	Probable endopeptidase ATP binding protein (chain B) ClpB (ClpB protein) (heat shock protein F84.1)	K530K (clpB_c.1590G>A)	CDS	L2	-	synonymous variant
461036	0.5	2:0:800:0	2	G	clpB	Rv0384c	Probable endopeptidase ATP binding protein (chain B) ClpB (ClpB protein) (heat shock protein F84.1)	H323Y (clpB_c.967C>T)	CDS	L2	-	missense variant
461052	0.5	0:799:3:0	2	C	clpB	Rv0384c	Probable endopeptidase ATP binding protein (chain B) ClpB (ClpB protein) (heat shock protein F84.1)	L317L (clpB_c.951G>C)	CDS	L2	-	synonymous variant
461262	0.333333	0:6:796:0	3	G	clpB	Rv0384c	Probable endopeptidase ATP binding protein (chain B) ClpB (ClpB protein) (heat shock protein F84.1)	A247A (clpB_c.741C>G)	CDS	L2	-	synonymous variant
462187	0.5	0:2:0:800	2	T	Rv0385	Rv0385	Probable monooxygenase	L18P (Rv0385_c.53T>C)	CDS	L2	-	missense variant
463836	0.5	2:0:800:0	2	G	Rv0386	Rv0386	Probable transcriptional regulatory protein (probably LuxR/UhpA-family)	P142P (Rv0386_c.426G>A)	CDS	L2	-	synonymous variant
468430	0.5	0:0:3:799	2	T	purT	Rv0389	Probable phosphoribosylglycinamide formyltransferase 2 PurT (GART 2) (gar transformylase 2) (5'-phosphoribosylglycinamide transformylase 2) (formate-dependent gar transformylase)	G32G (purT_c.96T>G)	CDS	L2	-	synonymous variant
471620	0.5	0:800:0:2	2	C	ndhA	Rv0392c	Probable membrane NADH dehydrogenase NdhA	G340G (ndhA_c.1020G>A)	CDS	L2	-	synonymous variant
472172	0.333333	0:798:0:4	3	C	ndhA	Rv0392c	Probable membrane NADH dehydrogenase NdhA	E156E (ndhA_c.468G>A)	CDS	L2	-	synonymous variant
472550	0.5	4:0:798:0	2	G	ndhA	Rv0392c	Probable membrane NADH dehydrogenase NdhA	A30A (ndhA_c.90C>T)	CDS	L2	-	synonymous variant
472666	0.5	0:0:800:2	2	G	ndhA_promoter	Rv0392c upstream	-	ndhA_c.-27C>A	PROM	L2	-	upstream gene variant
474866	0.333333	0:4:798:0	3	G	ndhA_promoter	Rv0392c upstream	-	ndhA_c.-2227C>G	PROM	L2	-	upstream gene variant
477234	0.0188679	0:0:706:96	53	T	Rv0398c	Rv0398c	Possible secreted protein	E29D (Rv0398c_c.87A>C)	CDS	L2	-	missense variant
479586	0.5	0:800:0:2	2	C	fadE7	Rv0400c	Acyl-CoA dehydrogenase FadE7	A56A (fadE7_c.168G>A)	CDS	L2	-	synonymous variant
480093	0.333333	0:794:0:8	3	C	Rv0401	Rv0401	Probable conserved transmembrane protein	T102I (Rv0401_c.305C>T)	CDS	L2	-	missense variant
481697	0.5	2:0:800:0	2	G	mmpL1	Rv0402c	Probable conserved transmembrane transport protein MmpL1	T512I (mmpL1_c.1535C>T)	CDS	L2	-	missense variant
482049	0.5	6:796:0:0	2	C	mmpL1	Rv0402c	Probable conserved transmembrane transport protein MmpL1	A395S (mmpL1_c.1183G>T)	CDS	L2	-	missense variant
482566	0.5	0:797:0:5	2	C	mmpL1	Rv0402c	Probable conserved transmembrane transport protein MmpL1	L222L (mmpL1_c.666G>A)	CDS	L2	-	synonymous variant
484005	0.166667	0:0:734:68	6	G	fadD30	Rv0404	Fatty-acid-AMP ligase FadD30 (fatty-acid-AMP synthetase) (fatty-acid-AMP synthase)	R10L (fadD30_c.29G>T)	CDS	L2	-	missense variant
484395	0.25	0:775:0:27	4	C	fadD30	Rv0404	Fatty-acid-AMP ligase FadD30 (fatty-acid-AMP synthetase) (fatty-acid-AMP synthase)	P140L (fadD30_c.419C>T)	CDS	L2	-	missense variant
484610	0.333333	0:0:3:799	3	T	fadD30	Rv0404	Fatty-acid-AMP ligase FadD30 (fatty-acid-AMP synthetase) (fatty-acid-AMP synthase)	S212A (fadD30_c.634T>G)	CDS	L2	-	missense variant
486957	0.5	796:6:0:0	2	A	pks6	Rv0405	Probable membrane bound polyketide synthase Pks6	L409F (pks6_c.1227A>C)	CDS	L2	-	missense variant
487214	0.5	0:798:4:0	2	C	pks6	Rv0405	Probable membrane bound polyketide synthase Pks6	P495R (pks6_c.1484C>G)	CDS	L2	-	missense variant
487641	0.333333	0:37:0:765	3	T	pks6	Rv0405	Probable membrane bound polyketide synthase Pks6	G637G (pks6_c.1911T>C)	CDS	L2	-	synonymous variant
489240	0.5	800:0:2:0	2	A	pks6	Rv0405	Probable membrane bound polyketide synthase Pks6	P1170P (pks6_c.3510A>G)	CDS	L2	-	synonymous variant
490724	0.5	4:0:798:0	2	G	Rv0406c_promoter	Rv0406c upstream	-	Rv0406c_c.-19C>T	PROM	L2	-	upstream gene variant
490734	0.333333	799:0:3:0	3	A	Rv0406c_promoter	Rv0406c upstream	-	Rv0406c_c.-29T>C	PROM	L2	-	upstream gene variant
490744	0.333333	0:3:0:799	3	T	Rv0406c_promoter	Rv0406c upstream	-	Rv0406c_c.-39A>G	PROM	L2	-	upstream gene variant
490745	0.5	2:0:800:0	2	G	Rv0406c_promoter	Rv0406c upstream	-	Rv0406c_c.-40C>T	PROM	L2	-	upstream gene variant
495682	0.5	7:795:0:0	2	C	pknG	Rv0410c	Serine/threonine-protein kinase PknG (protein kinase G) (STPK G)	A545S (pknG_c.1633G>T)	CDS	L2	-	missense variant
496937	0.5	0:0:795:7	2	G	pknG	Rv0410c	Serine/threonine-protein kinase PknG (protein kinase G) (STPK G)	G126G (pknG_c.378C>A)	CDS	L2	-	synonymous variant
498086	0.5	800:2:0:0	2	A	glnH	Rv0411c	Probable glutamine-binding lipoprotein GlnH (GLNBP)	L72R (glnH_c.215T>G)	CDS	L2	-	missense variant
499616	0.5	0:2:0:800	2	T	Rv0412c	Rv0412c	Possible conserved membrane protein	T2A (Rv0412c_c.4A>G)	CDS	L2	-	missense variant
501219	0.333333	0:795:7:0	3	C	thiO	Rv0415	Possible thiamine biosynthesis oxidoreductase ThiO	R24R (thiO_c.72C>G)	CDS	L2	-	synonymous variant
501498	0.5	0:0:791:11	2	G	thiO	Rv0415	Possible thiamine biosynthesis oxidoreductase ThiO	Q117H (thiO_c.351G>T)	CDS	L2	-	missense variant
503277	0.5	2:0:800:0	2	G	glnH_promoter	Rv0411c upstream	-	glnH_c.-4977C>T	PROM	L2	-	upstream gene variant
505316	0.5	0:0:800:2	2	G	lpqM	Rv0419	Possible lipoprotein peptidase LpqM	S77S (lpqM_c.231G>T)	CDS	L2	-	synonymous variant
506567	0.333333	0:798:0:4	3	C	lpqM	Rv0419	Possible lipoprotein peptidase LpqM	A494A (lpqM_c.1482C>T)	CDS	L2	-	synonymous variant
508574	0.5	2:0:800:0	2	G	Rv0420c_promoter	Rv0420c upstream	-	Rv0420c_c.-1603C>T	PROM	L2	-	upstream gene variant
510801	0.333333	0:758:0:44	3	C	ctpH	Rv0425c	Possible metal cation transporting P-type ATPase CtpH	R1507R (ctpH_c.4521G>A)	CDS	L2	-	synonymous variant
512188	0.333333	0:799:0:3	3	C	ctpH	Rv0425c	Possible metal cation transporting P-type ATPase CtpH	G1045D (ctpH_c.3134G>A)	CDS	L2	-	missense variant
512189	0.333333	0:799:0:3	3	C	ctpH	Rv0425c	Possible metal cation transporting P-type ATPase CtpH	G1045S (ctpH_c.3133G>A)	CDS	L2	-	missense variant
513669	0.25	21:0:781:0	4	G	ctpH	Rv0425c	Possible metal cation transporting P-type ATPase CtpH	A551A (ctpH_c.1653C>T)	CDS	L2	-	synonymous variant
514158	0.5	0:761:41:0	2	C	ctpH	Rv0425c	Possible metal cation transporting P-type ATPase CtpH	L388L (ctpH_c.1164G>C)	CDS	L2	-	synonymous variant
514367	0.5	0:800:2:0	2	C	ctpH	Rv0425c	Possible metal cation transporting P-type ATPase CtpH	G319R (ctpH_c.955G>C)	CDS	L2	-	missense variant
515527	0.25	276:0:526:0	4	G	Rv0426c	Rv0426c	Possible transmembrane protein	P97L (Rv0426c_c.290C>T)	CDS	L2	-	missense variant
517605	0.5	2:800:0:0	2	C	Rv0428c	Rv0428c	GCN5-related N-acetyltransferase	V67L (Rv0428c_c.199G>T)	CDS	L2	-	missense variant
518987	0.5	0:22:0:780	2	C	Rv0430	Rv0430	Conserved hypothetical protein	R85R (Rv0430_c.255C>T)	CDS	L2	-	synonymous variant
524406	0.5	2:800:0:0	2	C	Rv0435c	Rv0435c	Putative conserved ATPase	W43L (Rv0435c_c.128G>T)	CDS	L2	-	missense variant
524701	0.5	0:795:0:7	2	C	pssA	Rv0436c	Probable CDP-diacylglycerol--serine O-phosphatidyltransferase PssA (PS synthase) (phosphatidylserine synthase)	M230I (pssA_c.690G>A)	CDS	L2	-	missense variant
526250	0.5	800:0:2:0	2	A	moeA2	Rv0438c	Probable molybdopterin biosynthesis protein MoeA2	S371P (moeA2_c.1111T>C)	CDS	L2	-	missense variant
529705	0.5	0:2:800:0	2	G	groEL2	Rv0440	60 kDa chaperonin 2 GroEL2 (protein CPN60-2) (GroEL protein 2) (65 kDa antigen) (heat shock protein 65) (cell wall protein A) (antigen A)	R366R (groEL2_c.1098G>C)	CDS	L2	-	synonymous variant
532758	0.5	800:2:0:0	2	A	Rv0443	Rv0443	Conserved protein	E121D (Rv0443_c.363A>C)	CDS	L2	-	missense variant
533547	0.25	2:24:776:0	8	C	rskA	Rv0444c	Anti-sigma factor RskA (regulator of sigma K)	E81D (rskA_c.243G>C), E81D (rskA_c.243G>T)	CDS, CDS	L2	-	missense variant, missense variant
536063	0.5	0:0:4:798	2	T	ufaA1	Rv0447c	Probable cyclopropane-fatty-acyl-phospholipid synthase UfaA1 (cyclopropane fatty acid synthase) (CFA synthase)	I149L (ufaA1_c.445A>C)	CDS	L2	-	missense variant
537303	0.5	0:780:0:22	2	C	Rv0449c	Rv0449c	Conserved hypothetical protein	G416S (Rv0449c_c.1246G>A)	CDS	L2	-	missense variant
537672	0.5	0:795:7:0	2	C	Rv0449c	Rv0449c	Conserved hypothetical protein	V293L (Rv0449c_c.877G>C)	CDS	L2	-	missense variant
538460	0.5	0:800:0:2	2	C	Rv0449c	Rv0449c	Conserved hypothetical protein	R30Q (Rv0449c_c.89G>A)	CDS	L2	-	missense variant
539804	0.5	2:800:0:0	2	C	mmpL4	Rv0450c	Probable conserved transmembrane transport protein MmpL4	R563L (mmpL4_c.1688G>T)	CDS	L2	-	missense variant
541537	0.333333	798:0:4:0	3	A	mmpS4	Rv0451c	Probable conserved membrane protein MmpS4	V125A (mmpS4_c.374T>C)	CDS	L2	-	missense variant
541773	0.5	0:2:0:800	2	T	mmpS4	Rv0451c	Probable conserved membrane protein MmpS4	K46K (mmpS4_c.138A>G)	CDS	L2	-	synonymous variant
542514	0.5	0:171:631:0	2	C	Rv0452	Rv0452	Possible transcriptional regulatory protein	H125D (Rv0452_c.373C>G)	CDS	L2	-	missense variant
545130	0.5	0:800:0:2	2	C	mmpL4_promoter	Rv0450c upstream	-	mmpL4_c.-3639G>A	PROM	L2	-	upstream gene variant
547956	0.5	2:0:800:0	2	G	Rv0457c	Rv0457c	Probable peptidase	A551V (Rv0457c_c.1652C>T)	CDS	L2	-	missense variant
549363	0.1	0:32:770:0	10	C	Rv0457c	Rv0457c	Probable peptidase	R82P (Rv0457c_c.245G>C)	CDS	L2	-	missense variant
551539	0.5	0:800:2:0	2	C	Rv0459	Rv0459	Conserved hypothetical protein	F114L (Rv0459_c.342C>G)	CDS	L2	-	missense variant
552713	0.5	0:800:2:0	2	C	lpdC	Rv0462	Dihydrolipoamide dehydrogenase LpdC (lipoamide reductase (NADH)) (lipoyl dehydrogenase) (dihydrolipoyl dehydrogenase) (diaphorase)	P34A (lpdC_c.100C>G)	CDS	L2	-	missense variant
553832	0.5	4:798:0:0	2	C	lpdC	Rv0462	Dihydrolipoamide dehydrogenase LpdC (lipoamide reductase (NADH)) (lipoyl dehydrogenase) (dihydrolipoyl dehydrogenase) (diaphorase)	L407M (lpdC_c.1219C>A)	CDS	L2	-	missense variant
558847	0.0833333	0:13:789:0	12	G	Rv0464c_promoter	Rv0464c upstream	-	Rv0464c_c.-3962C>G	PROM	L2	-	upstream gene variant
559484	0.5	0:6:0:796	2	T	fadB2	Rv0468	3-hydroxybutyryl-CoA dehydrogenase FadB2 (beta-hydroxybutyryl-CoA dehydrogenase) (BHBD)	L197P (fadB2_c.590T>C)	CDS	L2	-	missense variant
561776	0.5	0:20:0:782	2	C	pcaA_promoter	Rv0470c upstream	-	pcaA_c.-65G>A	PROM	L2	-	upstream gene variant
561777	0.5	0:20:0:782	2	C	pcaA_promoter	Rv0470c upstream	-	pcaA_c.-66G>A	PROM	L2	-	upstream gene variant
562993	0.5	0:800:0:2	2	C	Rv0472c	Rv0472c	Probable transcriptional regulatory protein (possibly TetR-family)	M145I (Rv0472c_c.435G>A)	CDS	L2	-	missense variant
566285	0.25	0:5:0:797	4	T	hbhA	Rv0475	Iron-regulated heparin binding hemagglutinin HbhA (adhesin)	A163A (hbhA_c.489T>C)	CDS	L2	-	synonymous variant
566303	0.166667	0:796:0:6	6	C	hbhA	Rv0475	Iron-regulated heparin binding hemagglutinin HbhA (adhesin)	A169A (hbhA_c.507C>T)	CDS	L2	-	synonymous variant
568217	0.5	0:797:0:5	2	C	Rv0479c	Rv0479c	Probable conserved membrane protein	A251T (Rv0479c_c.751G>A)	CDS	L2	-	missense variant
568702	0.5	798:4:0:0	2	A	Rv0479c	Rv0479c	Probable conserved membrane protein	L89R (Rv0479c_c.266T>G)	CDS	L2	-	missense variant
569897	0.5	0:800:0:2	2	C	Rv0479c_promoter	Rv0479c upstream	-	Rv0479c_c.-930G>A	PROM	L2	-	upstream gene variant
569953	0.2	0:5:0:797	5	T	Rv0479c_promoter	Rv0479c upstream	-	Rv0479c_c.-986A>G	PROM	L2	-	upstream gene variant
570032	0.5	7:0:0:795	2	T	Rv0481c	Rv0481c	Hypothetical protein	I161F (Rv0481c_c.481A>T)	CDS	L2	-	missense variant
570657	0.5	0:800:0:2	2	C	murB	Rv0482	Probable UDP-N-acetylenolpyruvoylglucosamine reductase MurB (UDP-N-acetylmuramate dehydrogenase)	T40I (murB_c.119C>T)	CDS	L2	-	missense variant
574149	0.5	0:0:790:12	2	G	Rv0485	Rv0485	Possible transcriptional regulatory protein	V56L (Rv0485_c.166G>T)	CDS	L2	-	missense variant
575907	0.5	0:125:0:677	2	C	mshA	Rv0486	Glycosyltransferase MshA	A187V (mshA_c.560C>T)	CDS	L2	-	missense variant
580772	0.5	2:0:0:800	2	T	regX3_promoter	Rv0491 upstream	-	regX3_c.-37T>A	PROM	L2	-	upstream gene variant
580782	0.5	800:0:0:2	2	A	regX3_promoter	Rv0491 upstream	-	regX3_c.-27A>T	PROM	L2	-	upstream gene variant
582140	0.333333	0:795:0:7	3	C	Rv0492c	Rv0492c	Probable oxidoreductase GMC-type	G413G (Rv0492c_c.1239G>A)	CDS	L2	-	synonymous variant
582683	0.5	0:2:800:0	2	G	Rv0492c	Rv0492c	Probable oxidoreductase GMC-type	C232W (Rv0492c_c.696C>G)	CDS	L2	-	missense variant
583171	0.0238095	57:745:0:0	42	A	Rv0492c	Rv0492c	Probable oxidoreductase GMC-type	S70A (Rv0492c_c.208T>G)	CDS	L2	-	missense variant
585168	0.5	0:800:0:2	2	C	Rv0494	Rv0494	Probable transcriptional regulatory protein (probably GntR-family)	A158A (Rv0494_c.474C>T)	CDS	L2	-	synonymous variant
586111	0.333333	13:0:789:0	3	G	Rv0495c	Rv0495c	Conserved hypothetical protein	I68I (Rv0495c_c.204C>T)	CDS	L2	-	synonymous variant
594047	0.5	0:798:0:4	2	C	cmaA2	Rv0503c	Cyclopropane-fatty-acyl-phospholipid synthase 2 CmaA2 (cyclopropane fatty acid synthase) (CFA synthase) (cyclopropane mycolic acid synthase 2) (mycolic acid trans-cyclopropane synthetase)	A245T (cmaA2_c.733G>A)	CDS	L2	-	missense variant
594351	0.5	0:48:0:754	2	T	cmaA2	Rv0503c	Cyclopropane-fatty-acyl-phospholipid synthase 2 CmaA2 (cyclopropane fatty acid synthase) (CFA synthase) (cyclopropane mycolic acid synthase 2) (mycolic acid trans-cyclopropane synthetase)	S143S (cmaA2_c.429A>G)	CDS	L2	-	synonymous variant
595374	0.5	0:3:1:798	4	T	cmaA2_promoter	Rv0503c upstream	-	cmaA2_c.-595A>G, cmaA2_c.-595A>C	PROM, PROM	L2	-	upstream gene variant, upstream gene variant
597841	0.333333	0:6:0:796	3	T	mmpL2	Rv0507	Probable conserved transmembrane transport protein MmpL2	S215P (mmpL2_c.643T>C)	CDS	L2	-	missense variant
598587	0.5	0:800:0:2	2	C	mmpL2	Rv0507	Probable conserved transmembrane transport protein MmpL2	H463H (mmpL2_c.1389C>T)	CDS	L2	-	synonymous variant
598928	0.5	800:0:2:0	2	A	mmpL2	Rv0507	Probable conserved transmembrane transport protein MmpL2	E577G (mmpL2_c.1730A>G)	CDS	L2	-	missense variant
598954	0.5	2:0:0:800	2	T	mmpL2	Rv0507	Probable conserved transmembrane transport protein MmpL2	C586S (mmpL2_c.1756T>A)	CDS	L2	-	missense variant
599740	0.5	796:6:0:0	2	A	mmpL2	Rv0507	Probable conserved transmembrane transport protein MmpL2	K848Q (mmpL2_c.2542A>C)	CDS	L2	-	missense variant
601485	0.5	799:0:3:0	2	A	hemA	Rv0509	Probable glutamyl-tRNA reductase HemA (GLUTR)	T349A (hemA_c.1045A>G)	CDS	L2	-	missense variant
602241	0.5	800:2:0:0	2	A	hemC	Rv0510	Probable porphobilinogen deaminase HemC (PBG) (hydroxymethylbilane synthase) (HMBS) (pre-uroporphyrinogen synthase)	R129R (hemC_c.385A>C)	CDS	L2	-	synonymous variant
603628	0.5	2:0:800:0	2	G	hemD	Rv0511	Probable uroporphyrin-III C-methyltransferase HemD (uroporphyrinogen III methylase) (urogen III methylase) (SUMT) (urogen III methylase) (UROM)	P270P (hemD_c.810G>A)	CDS	L2	-	synonymous variant
606020	0.5	2:800:0:0	2	C	Rv0513	Rv0513	Possible conserved transmembrane protein	R139R (Rv0513_c.417C>A)	CDS	L2	-	synonymous variant
606548	0.5	0:800:2:0	2	C	Rv0515_promoter	Rv0515 upstream	-	Rv0515_c.-3C>G	PROM	L2	-	upstream gene variant
611048	0.5	0:0:781:21	2	T	Rv0516c_promoter	Rv0516c upstream	-	Rv0516c_c.-2513A>C	PROM	L2	-	upstream gene variant
611683	0.5	0:3:0:799	2	T	Rv0519c	Rv0519c	Possible conserved membrane protein	K131R (Rv0519c_c.392A>G)	CDS	L2	-	missense variant
613856	0.5	0:0:800:2	2	G	gabP	Rv0522	Probable GABA permease GabP (4-amino butyrate transport carrier) (GAMA-aminobutyrate permease)	A273A (gabP_c.819G>T)	CDS	L2	-	synonymous variant
616751	0.5	4:0:798:0	2	G	Rv0525	Rv0525	Conserved protein	A177T (Rv0525_c.529G>A)	CDS	L2	-	missense variant
617106	0.5	2:0:800:0	2	G	Rv0526	Rv0526	Possible thioredoxin protein (thiol-disulfide interchange protein)	G87G (Rv0526_c.261G>A)	CDS	L2	-	synonymous variant
618480	0.5	797:0:5:0	2	A	Rv0528	Rv0528	Probable conserved transmembrane protein	D59G (Rv0528_c.176A>G)	CDS	L2	-	missense variant
626051	0.5	2:0:800:0	2	G	menA	Rv0534c	1,4-dihydroxy-2-naphthoate octaprenyltransferase MenA (DHNA-octaprenyltransferase)	T130T (menA_c.390C>T)	CDS	L2	-	synonymous variant
627023	0.333333	0:0:8:794	3	T	pnp	Rv0535	Probable 5'-methylthioadenosine phosphorylase Pnp (MTA phosphorylase)	A189A (Rv0535_c.567T>G)	CDS	L2	-	synonymous variant
627485	0.166667	796:0:6:0	6	G	galE3	Rv0536	Probable UDP-glucose 4-epimerase GalE3 (galactowaldenase) (UDP-galactose 4-epimerase) (uridine diphosphate galactose 4-epimerase) (uridine diphospho-galactose 4-epimerase)	V80I (galE3_c.238G>A)	CDS	L2	-	missense variant
628174	0.5	0:766:0:36	2	C	galE3	Rv0536	Probable UDP-glucose 4-epimerase GalE3 (galactowaldenase) (UDP-galactose 4-epimerase) (uridine diphosphate galactose 4-epimerase) (uridine diphospho-galactose 4-epimerase)	G309G (galE3_c.927C>T)	CDS	L2	-	synonymous variant
629794	0.5	7:795:0:0	2	C	fabH_promoter	Rv0533c upstream	-	fabH_c.-4314G>T	PROM	L2	-	upstream gene variant
634439	0.5	800:0:2:0	2	A	menE	Rv0542c	Possible O-succinylbenzoic acid--CoA ligase MenE (OSB-CoA synthetase) (O-succinylbenzoate-CoA synthase)	F356L (menE_c.1066T>C)	CDS	L2	-	missense variant
644392	0.5	4:0:798:0	2	G	Rv0552	Rv0552	Conserved protein	V502M (Rv0552_c.1504G>A)	CDS	L2	-	missense variant
644425	0.5	2:800:0:0	2	C	Rv0552	Rv0552	Conserved protein	P513T (Rv0552_c.1537C>A)	CDS	L2	-	missense variant
645665	0.5	0:0:800:2	2	G	bpoC	Rv0554	Possible peroxidase BpoC (non-haem peroxidase)	A67S (bpoC_c.199G>T)	CDS	L2	-	missense variant
648587	0.5	799:0:3:0	2	A	mgtA	Rv0557	Mannosyltransferase MgtA	N18D (mgtA_c.52A>G)	CDS	L2	-	missense variant
654719	0.5	2:0:800:0	2	G	htpX	Rv0563	Probable protease transmembrane protein heat shock protein HtpX	E281K (htpX_c.841G>A)	CDS	L2	-	missense variant
656031	0.5	0:2:0:800	2	T	Rv0565c	Rv0565c	Probable monooxygenase	A480A (Rv0565c_c.1440A>G)	CDS	L2	-	synonymous variant
660340	0.5	0:800:0:2	2	C	cyp135B1	Rv0568	Possible cytochrome P450 135B1 Cyp135B1	G297G (cyp135B1_c.891C>T)	CDS	L2	-	synonymous variant
661524	0.333333	0:3:0:799	3	T	nrdZ	Rv0570	Probable ribonucleoside-diphosphate reductase (large subunit) NrdZ (ribonucleotide reductase)	L77P (nrdZ_c.230T>C)	CDS	L2	-	missense variant
662624	0.333333	799:0:3:0	3	A	nrdZ	Rv0570	Probable ribonucleoside-diphosphate reductase (large subunit) NrdZ (ribonucleotide reductase)	I444V (nrdZ_c.1330A>G)	CDS	L2	-	missense variant
663803	0.5	2:0:800:0	2	G	Rv0571c	Rv0571c	Conserved protein	A339V (Rv0571c_c.1016C>T)	CDS	L2	-	missense variant
667585	0.5	0:792:0:10	2	C	Rv0574c	Rv0574c	Conserved hypothetical protein	R270R (Rv0574c_c.810G>A)	CDS	L2	-	synonymous variant
668617	0.5	0:799:0:3	2	C	Rv0575c	Rv0575c	Possible oxidoreductase	V377M (Rv0575c_c.1129G>A)	CDS	L2	-	missense variant
668646	0.5	0:800:0:2	2	C	Rv0575c	Rv0575c	Possible oxidoreductase	G367D (Rv0575c_c.1100G>A)	CDS	L2	-	missense variant
669033	0.5	747:0:0:55	2	T	Rv0575c	Rv0575c	Possible oxidoreductase	D238V (Rv0575c_c.713A>T)	CDS	L2	-	missense variant
669248	0.5	4:798:0:0	2	C	Rv0575c	Rv0575c	Possible oxidoreductase	G166G (Rv0575c_c.498G>T)	CDS	L2	-	synonymous variant
669254	0.5	4:0:798:0	2	G	Rv0575c	Rv0575c	Possible oxidoreductase	V164V (Rv0575c_c.492C>T)	CDS	L2	-	synonymous variant
669275	0.333333	5:0:797:0	3	G	Rv0575c	Rv0575c	Possible oxidoreductase	H157H (Rv0575c_c.471C>T)	CDS	L2	-	synonymous variant
670304	0.5	10:0:792:0	2	G	Rv0576	Rv0576	Probable transcriptional regulatory protein (possibly ArsR-family)	G153R (Rv0576_c.457G>A)	CDS	L2	-	missense variant
670572	0.5	0:798:0:4	2	C	Rv0576	Rv0576	Probable transcriptional regulatory protein (possibly ArsR-family)	A242V (Rv0576_c.725C>T)	CDS	L2	-	missense variant
671385	0.333333	0:527:275:0	3	C	TB27.3	Rv0577	Conserved protein TB27.3	P74A (TB27.3_c.220C>G)	CDS	L2	-	missense variant
678311	0.5	0:800:2:0	2	C	vapC26	Rv0582	Possible toxin VapC26. Contains PIN domain.	R130R (vapC26_c.390C>G)	CDS	L2	-	synonymous variant
681326	0.333333	44:0:758:0	3	G	Rv0584	Rv0584	Possible conserved exported protein	G700R (Rv0584_c.2098G>A)	CDS	L2	-	missense variant
683829	0.25	0:65:0:737	4	C	Rv0585c	Rv0585c	Probable conserved integral membrane protein	A148A (Rv0585c_c.444G>A)	CDS	L2	-	synonymous variant
684019	0.5	800:0:2:0	2	A	Rv0585c	Rv0585c	Probable conserved integral membrane protein	V85A (Rv0585c_c.254T>C)	CDS	L2	-	missense variant
684340	0.5	800:0:2:0	2	A	Rv0585c_promoter	Rv0585c upstream	-	Rv0585c_c.-68T>C	PROM	L2	-	upstream gene variant
684376	0.2	0:7:0:795	5	T	Rv0585c_promoter	Rv0585c upstream	-	Rv0585c_c.-104A>G	PROM	L2	-	upstream gene variant
684557	0.5	0:0:796:6	2	G	mce2R	Rv0586	Probable transcriptional regulatory protein Mce2R (GntR-family)	A50S (mce2R_c.148G>T)	CDS	L2	-	missense variant
685461	0.5	0:2:800:0	2	C	yrbE2A	Rv0587	Conserved hypothetical integral membrane protein YrbE2A	A111A (yrbE2A_c.333C>G)	CDS	L2	-	synonymous variant
686264	0.333333	676:0:126:0	3	G	yrbE2B	Rv0588	Conserved hypothetical integral membrane protein YrbE2B	A113T (Rv0588_c.337G>A)	CDS	L2	-	missense variant
686714	0.333333	8:0:794:0	3	G	yrbE2B	Rv0588	Conserved hypothetical integral membrane protein YrbE2B	G263S (Rv0588_c.787G>A)	CDS	L2	-	missense variant
687387	0.5	0:798:0:4	2	C	mce2A	Rv0589	Mce-family protein Mce2A	I189I (mce2A_c.567C>T)	CDS	L2	-	synonymous variant
688417	0.333333	798:0:4:0	3	A	Rv0585c_promoter	Rv0585c upstream	-	Rv0585c_c.-4145T>C	PROM	L2	-	upstream gene variant
688946	0.5	0:2:0:800	2	T	Rv0585c_promoter	Rv0585c upstream	-	Rv0585c_c.-4674A>G	PROM	L2	-	upstream gene variant
690450	0.5	2:800:0:0	2	A	mce2C	Rv0591	Mce-family protein Mce2C	A464A (mce2C_c.1392A>C)	CDS	L2	-	synonymous variant
691441	0.5	799:0:3:0	2	A	mce2D	Rv0592	Mce-family protein Mce2D	N314S (mce2D_c.941A>G)	CDS	L2	-	missense variant
693834	0.142857	0:562:0:240	7	C	mce2F	Rv0594	Mce-family protein Mce2F	R200C (mce2F_c.598C>T)	CDS	L2	-	missense variant
693983	0.5	6:0:796:0	2	G	mce2F	Rv0594	Mce-family protein Mce2F	Q249Q (mce2F_c.747G>A)	CDS	L2	-	synonymous variant
694531	0.5	20:0:782:0	2	A	mce2F	Rv0594	Mce-family protein Mce2F	N432S (mce2F_c.1295A>G)	CDS	L2	-	missense variant
695987	0.25	0:7:795:0	4	G	Rv0597c	Rv0597c	Conserved hypothetical protein	P306R (Rv0597c_c.917C>G)	CDS	L2	-	missense variant
695996	0.5	2:0:800:0	2	G	Rv0597c	Rv0597c	Conserved hypothetical protein	P303L (Rv0597c_c.908C>T)	CDS	L2	-	missense variant
695998	0.5	800:2:0:0	2	A	Rv0597c	Rv0597c	Conserved hypothetical protein	R302R (Rv0597c_c.906T>G)	CDS	L2	-	synonymous variant
696286	0.333333	0:559:0:243	3	C	Rv0597c	Rv0597c	Conserved hypothetical protein	S206S (Rv0597c_c.618G>A)	CDS	L2	-	synonymous variant
697425	0.5	795:0:7:0	2	A	vapC27	Rv0598c	Possible toxin VapC27. Contains PIN domain.	V48A (vapC27_c.143T>C)	CDS	L2	-	missense variant
699617	0.5	0:0:799:3	2	G	tcrA	Rv0602c	Two component DNA binding transcriptional regulatory protein TcrA	A61A (tcrA_c.183C>A)	CDS	L2	-	synonymous variant
703723	0.5	0:798:4:0	2	C	vapC28	Rv0609	Possible toxin VapC28. Contains PIN domain.	R80G (vapC28_c.238C>G)	CDS	L2	-	missense variant
705206	0.5	0:0:28:774	2	T	Rv0610c	Rv0610c	Hypothetical protein	E235A (Rv0610c_c.704A>C)	CDS	L2	-	missense variant
705637	0.5	0:795:0:7	2	C	Rv0610c	Rv0610c	Hypothetical protein	S91S (Rv0610c_c.273G>A)	CDS	L2	-	synonymous variant
707334	0.111111	0:793:0:9	9	T	Rv0613c	Rv0613c	Unknown protein	T728A (Rv0613c_c.2182A>G)	CDS	L2	-	missense variant
707473	0.5	0:800:0:2	2	C	Rv0613c	Rv0613c	Unknown protein	G681G (Rv0613c_c.2043G>A)	CDS	L2	-	synonymous variant
707978	0.5	0:11:0:791	2	T	Rv0613c	Rv0613c	Unknown protein	E513G (Rv0613c_c.1538A>G)	CDS	L2	-	missense variant
708420	0.5	0:800:0:2	2	C	Rv0613c	Rv0613c	Unknown protein	V366M (Rv0613c_c.1096G>A)	CDS	L2	-	missense variant
709500	0.5	0:800:2:0	2	C	Rv0613c	Rv0613c	Unknown protein	D6H (Rv0613c_c.16G>C)	CDS	L2	-	missense variant
709526	0.333333	0:3:0:799	3	T	Rv0610c_promoter	Rv0610c upstream	-	Rv0610c_c.-3617A>G	PROM	L2	-	upstream gene variant
710275	0.25	0:776:0:26	4	C	Rv0614	Rv0614	Conserved hypothetical protein	A226V (Rv0614_c.677C>T)	CDS	L2	-	missense variant
712205	0.5	4:0:798:0	2	G	Rv0613c_promoter	Rv0613c upstream	-	Rv0613c_c.-2690C>T	PROM	L2	-	upstream gene variant
713310	0.333333	0:799:0:3	3	T	galK	Rv0620	Probable galactokinase GalK (galactose kinase)	C199R (galK_c.595T>C)	CDS	L2	-	missense variant
719136	0.25	0:775:0:27	4	C	Rv0628c	Rv0628c	Conserved hypothetical protein	Q259Q (Rv0628c_c.777G>A)	CDS	L2	-	synonymous variant
719328	0.5	2:0:800:0	2	G	Rv0628c	Rv0628c	Conserved hypothetical protein	G195G (Rv0628c_c.585C>T)	CDS	L2	-	synonymous variant
721082	0.5	0:799:0:3	2	C	recD	Rv0629c	Probable exonuclease V (alpha chain) RecD (exodeoxyribonuclease V alpha chain) (exodeoxyribonuclease V polypeptide)	A217A (recD_c.651G>A)	CDS	L2	-	synonymous variant
724164	0.5	0:798:0:4	2	C	recB	Rv0630c	Probable exonuclease V (beta chain) RecB (exodeoxyribonuclease V beta chain)(exodeoxyribonuclease V polypeptide) (chi-specific endonuclease)	A284T (recB_c.850G>A)	CDS	L2	-	missense variant
724680	0.5	0:2:0:800	2	T	recB	Rv0630c	Probable exonuclease V (beta chain) RecB (exodeoxyribonuclease V beta chain)(exodeoxyribonuclease V polypeptide) (chi-specific endonuclease)	N112D (recB_c.334A>G)	CDS	L2	-	missense variant
725190	0.0212766	720:0:82:0	47	G	recC	Rv0631c	Probable exonuclease V (gamma chain) RecC (exodeoxyribonuclease V gamma chain)(exodeoxyribonuclease V polypeptide)	F1039F (recC_c.3117C>T)	CDS	L2	-	synonymous variant
725375	0.5	0:0:2:800	2	T	recC	Rv0631c	Probable exonuclease V (gamma chain) RecC (exodeoxyribonuclease V gamma chain)(exodeoxyribonuclease V polypeptide)	R978R (recC_c.2932A>C)	CDS	L2	-	synonymous variant
727519	0.142857	795:0:7:0	7	A	recC	Rv0631c	Probable exonuclease V (gamma chain) RecC (exodeoxyribonuclease V gamma chain)(exodeoxyribonuclease V polypeptide)	L263P (recC_c.788T>C)	CDS	L2	-	missense variant
727915	0.5	0:795:0:7	2	C	recC	Rv0631c	Probable exonuclease V (gamma chain) RecC (exodeoxyribonuclease V gamma chain)(exodeoxyribonuclease V polypeptide)	R131H (recC_c.392G>A)	CDS	L2	-	missense variant
731015	0.333333	527:0:275:0	3	A	Rv0634c	Rv0634c	Possible glyoxalase II (hydroxyacylglutathione hydrolase) (GLX II)	Y7H (Rv0634c_c.19T>C)	CDS	L2	-	missense variant
731131	0.5	0:0:2:800	2	T	Rv0634A	Rv0634A	Unknown protein	C7G (Rv0634A_c.19T>G)	CDS	L2	-	missense variant
734750	0.25	16:0:786:0	4	G	nusG	Rv0639	Probable transcription antitermination protein NusG	S166N (nusG_c.497G>A)	CDS	L2	-	missense variant
738165	0.25	0:0:793:9	4	G	mmaA4_promoter	Rv0642c upstream	-	mmaA4_c.-962C>A	PROM	L2	-	upstream gene variant
738837	0.5	0:0:799:3	2	G	mmaA2	Rv0644c	Methoxy mycolic acid synthase 2 MmaA2 (methyl mycolic acid synthase 2) (MMA2) (hydroxy mycolic acid synthase)	D108E (mmaA2_c.324C>A)	CDS	L2	-	missense variant
739248	0.5	0:794:0:8	2	C	mmaA4_promoter	Rv0642c upstream	-	mmaA4_c.-2045G>A	PROM	L2	-	upstream gene variant
742054	0.5	0:799:0:3	2	C	Rv0647c	Rv0647c	Conserved protein	V188V (Rv0647c_c.564G>A)	CDS	L2	-	synonymous variant
742380	0.5	0:800:2:0	2	C	Rv0647c	Rv0647c	Conserved protein	G80R (Rv0647c_c.238G>C)	CDS	L2	-	missense variant
742597	0.0178571	0:744:58:0	56	C	Rv0647c	Rv0647c	Conserved protein	P7P (Rv0647c_c.21G>C)	CDS	L2	-	synonymous variant
742602	0.0185185	0:747:55:0	54	C	Rv0647c	Rv0647c	Conserved protein	G6R (Rv0647c_c.16G>C)	CDS	L2	-	missense variant
745256	0.5	799:0:3:0	2	A	Rv0648	Rv0648	Alpha-mannosidase	P846P (Rv0648_c.2538A>G)	CDS	L2	-	synonymous variant
746078	0.5	0:799:0:3	2	C	Rv0648	Rv0648	Alpha-mannosidase	A1120A (Rv0648_c.3360C>T)	CDS	L2	-	synonymous variant
746398	0.5	800:0:2:0	2	A	fabD2	Rv0649	Possible malonyl CoA-acyl carrier protein transacylase FabD2 (MCT)	S12S (fabD2_c.36A>G)	CDS	L2	-	synonymous variant
746436	0.5	0:0:6:796	2	T	fabD2	Rv0649	Possible malonyl CoA-acyl carrier protein transacylase FabD2 (MCT)	V25G (fabD2_c.74T>G)	CDS	L2	-	missense variant
750788	0.5	0:7:795:0	2	G	Rv0654	Rv0654	Probable dioxygenase	P263P (Rv0654_c.789G>C)	CDS	L2	-	synonymous variant
753201	0.5	800:0:2:0	2	A	vapC6	Rv0656c	Possible toxin VapC6	V56A (vapC6_c.167T>C)	CDS	L2	-	missense variant
753213	0.5	799:0:3:0	2	A	vapC6	Rv0656c	Possible toxin VapC6	V52A (vapC6_c.155T>C)	CDS	L2	-	missense variant
754285	0.5	0:760:0:42	2	C	Rv0658c	Rv0658c	Probable conserved integral membrane protein	G42D (Rv0658c_c.125G>A)	CDS	L2	-	missense variant
755274	0.5	800:0:0:2	2	A	vapC6_promoter	Rv0656c upstream	-	vapC6_c.-1907T>A	PROM	L2	-	upstream gene variant
755294	0.5	0:8:0:794	2	T	vapC6_promoter	Rv0656c upstream	-	vapC6_c.-1927A>G	PROM	L2	-	upstream gene variant
755295	0.5	0:794:8:0	2	C	vapC6_promoter	Rv0656c upstream	-	vapC6_c.-1928G>C	PROM	L2	-	upstream gene variant
755296	0.5	8:0:794:0	2	G	vapC6_promoter	Rv0656c upstream	-	vapC6_c.-1929C>T	PROM	L2	-	upstream gene variant
755317	0.333333	799:0:0:3	3	A	vapC6_promoter	Rv0656c upstream	-	vapC6_c.-1950T>A	PROM	L2	-	upstream gene variant
756594	0.5	0:3:0:799	2	T	atsD	Rv0663	Possible arylsulfatase AtsD (aryl-sulfate sulphohydrolase) (arylsulphatase)	V153A (atsD_c.458T>C)	CDS	L2	-	missense variant
761095	0.166667	0:6:0:796	6	T	rpoB	Rv0667	DNA-directed RNA polymerase (beta chain) RpoB (transcriptase beta chain) (RNA polymerase beta subunit)	L430P (rpoB_c.1289T>C)	CDS	L2	rifampicin	missense variant
761115	0.5	800:0:2:0	2	A	rpoB	Rv0667	DNA-directed RNA polymerase (beta chain) RpoB (transcriptase beta chain) (RNA polymerase beta subunit)	N437D (rpoB_c.1309A>G)	CDS	L2	rifampicin	missense variant
761139	0.1875	2:784:7:9	16	C	rpoB	Rv0667	DNA-directed RNA polymerase (beta chain) RpoB (transcriptase beta chain) (RNA polymerase beta subunit)	H445Y (rpoB_c.1333C>T), H445D (rpoB_c.1333C>G), H445N (rpoB_c.1333C>A)	CDS, CDS, CDS	L2	rifampicin	missense variant, missense variant, missense variant
761140	0.4	797:0:4:1	5	A	rpoB	Rv0667	DNA-directed RNA polymerase (beta chain) RpoB (transcriptase beta chain) (RNA polymerase beta subunit)	H445L (rpoB_c.1334A>T), H445R (rpoB_c.1334A>G)	CDS, CDS	L2	rifampicin	missense variant, missense variant
761150	0.5	800:0:0:2	2	A	rpoB	Rv0667	DNA-directed RNA polymerase (beta chain) RpoB (transcriptase beta chain) (RNA polymerase beta subunit)	R448R (rpoB_c.1344A>T)	CDS	L2	rifampicin	synonymous variant
761155	0.03125	0:762:0:40	32	C	rpoB	Rv0667	DNA-directed RNA polymerase (beta chain) RpoB (transcriptase beta chain) (RNA polymerase beta subunit)	S450L (rpoB_c.1349C>T)	CDS	L2	rifampicin	missense variant
761156	0.666667	0:1:799:2	3	G	rpoB	Rv0667	DNA-directed RNA polymerase (beta chain) RpoB (transcriptase beta chain) (RNA polymerase beta subunit)	S450S (rpoB_c.1350G>T), S450S (rpoB_c.1350G>C)	CDS, CDS	L2	rifampicin	synonymous variant, synonymous variant
761161	0.25	0:4:0:798	4	T	rpoB	Rv0667	DNA-directed RNA polymerase (beta chain) RpoB (transcriptase beta chain) (RNA polymerase beta subunit)	L452P (rpoB_c.1355T>C)	CDS	L2	rifampicin	missense variant
761165	0.5	0:2:800:0	2	G	rpoB	Rv0667	DNA-directed RNA polymerase (beta chain) RpoB (transcriptase beta chain) (RNA polymerase beta subunit)	G453G (rpoB_c.1359G>C)	CDS	L2	rifampicin	synonymous variant
761615	0.5	799:3:0:0	2	A	rpoB	Rv0667	DNA-directed RNA polymerase (beta chain) RpoB (transcriptase beta chain) (RNA polymerase beta subunit)	A603A (rpoB_c.1809A>C)	CDS	L2	rifampicin	synonymous variant
762590	0.5	0:799:0:3	2	C	rpoB	Rv0667	DNA-directed RNA polymerase (beta chain) RpoB (transcriptase beta chain) (RNA polymerase beta subunit)	T928T (rpoB_c.2784C>T)	CDS	L2	rifampicin	synonymous variant
764530	0.5	0:800:0:2	2	C	rpoC	Rv0668	DNA-directed RNA polymerase (beta' chain) RpoC (transcriptase beta' chain) (RNA polymerase beta' subunit).	R387R (rpoC_c.1161C>T)	CDS	L2	compensates for rpoB mutations	synonymous variant
764817	0.333333	0:0:4:798	3	T	rpoC	Rv0668	DNA-directed RNA polymerase (beta' chain) RpoC (transcriptase beta' chain) (RNA polymerase beta' subunit).	V483G (rpoC_c.1448T>G)	CDS	L2	compensates for rpoB mutations	missense variant
767347	0.5	0:0:800:2	2	G	end_promoter	Rv0670 upstream	-	end_c.-2445G>T	PROM	L2	-	upstream gene variant
773497	0.5	754:48:0:0	2	C	echA4	Rv0673	Possible enoyl-CoA hydratase EchA4 (enoyl hydrase) (unsaturated acyl-CoA hydratase) (crotonase)	F125L (echA4_c.375C>A)	CDS	L2	-	missense variant
776182	0.5	0:171:0:631	2	C	mmpL5	Rv0676c	Probable conserved transmembrane transport protein MmpL5	D767N (mmpL5_c.2299G>A)	CDS	L2	bedaquiline	missense variant
777745	0.5	0:766:0:36	2	C	mmpL5	Rv0676c	Probable conserved transmembrane transport protein MmpL5	G246S (mmpL5_c.736G>A)	CDS	L2	bedaquiline	missense variant
778066	0.5	0:799:0:3	2	C	mmpL5	Rv0676c	Probable conserved transmembrane transport protein MmpL5	A139T (mmpL5_c.415G>A)	CDS	L2	bedaquiline	missense variant
778394	0.5	800:0:2:0	2	A	mmpL5	Rv0676c	Probable conserved transmembrane transport protein MmpL5	R29R (mmpL5_c.87T>C)	CDS	L2	bedaquiline	synonymous variant
778979	0.5	2:800:0:0	2	C	mmpL5_promoter	Rv0676c upstream	-	mmpL5_c.-499G>T	PROM	L2	-	upstream gene variant
779247	0.5	0:800:0:2	2	C	Rv0678	Rv0678	Conserved protein	A86A (Rv0678_c.258C>T)	CDS	L2	clofazimine, bedaquiline	synonymous variant
781676	0.5	0:799:0:3	2	C	rpsL	Rv0682	30S ribosomal protein S12 RpsL	T39T (rpsL_c.117C>T)	CDS	L2	streptomycin	synonymous variant
781687	0.0208333	739:0:63:0	48	A	rpsL	Rv0682	30S ribosomal protein S12 RpsL	K43R (rpsL_c.128A>G)	CDS	L2	streptomycin	missense variant
781822	0.133333	786:2:14:0	15	A	rpsL	Rv0682	30S ribosomal protein S12 RpsL	K88R (rpsL_c.263A>G), K88T (rpsL_c.263A>C)	CDS, CDS	L2	streptomycin	missense variant, missense variant
787318	0.5	0:0:754:48	2	G	Rv0687	Rv0687	Probable short-chain type dehydrogenase/reductase	V74L (Rv0687_c.220G>T)	CDS	L2	-	missense variant
791249	0.5	0:130:0:672	2	C	Rv0691c	Rv0691c	Probable transcriptional regulatory protein	A140T (Rv0691c_c.418G>A)	CDS	L2	-	missense variant
791865	0.5	799:3:0:0	2	A	Rv0692	Rv0692	Conserved hypothetical protein	Q12P (Rv0692_c.35A>C)	CDS	L2	-	missense variant
793694	0.5	0:800:0:2	2	C	lldD1	Rv0694	Possible L-lactate dehydrogenase (cytochrome) LldD1	A120A (Rv0694_c.360C>T)	CDS	L2	-	synonymous variant
794668	0.5	0:800:0:2	2	C	Rv0690c_promoter	Rv0690c upstream	-	Rv0690c_c.-3595G>A	PROM	L2	-	upstream gene variant
797736	0.5	0:19:0:783	2	C	Rv0697	Rv0697	Probable dehydrogenase	L268L (Rv0697_c.804C>T)	CDS	L2	-	synonymous variant
797905	0.25	793:0:9:0	4	A	Rv0697	Rv0697	Probable dehydrogenase	I325V (Rv0697_c.973A>G)	CDS	L2	-	missense variant
798723	0.5	2:0:800:0	2	G	Rv0698_promoter	Rv0698 upstream	-	Rv0698_c.-110G>A	PROM	L2	-	upstream gene variant
800135	0.166667	17:0:785:0	6	G	rpsJ_promoter	Rv0700 upstream	-	rpsJ_c.-352G>A	PROM	L2	-	upstream gene variant
803298	0.5	0:795:0:7	2	C	rplB	Rv0704	50S ribosomal protein L2 RplB	T257T (rplB_c.771C>T)	CDS	L2	-	synonymous variant
804210	0.5	800:2:0:0	2	A	rplV	Rv0706	50S ribosomal protein L22 RplV	A174A (rplV_c.522A>C)	CDS	L2	-	synonymous variant
804216	0.5	798:0:4:0	2	A	rplV	Rv0706	50S ribosomal protein L22 RplV	K176K (rplV_c.528A>G)	CDS	L2	-	synonymous variant
806865	0.5	0:800:2:0	2	C	atsA	Rv0711	Possible arylsulfatase AtsA (aryl-sulfate sulphohydrolase) (arylsulphatase)	D177E (atsA_c.531C>G)	CDS	L2	-	missense variant
808028	0.5	0:800:0:2	2	C	atsA	Rv0711	Possible arylsulfatase AtsA (aryl-sulfate sulphohydrolase) (arylsulphatase)	A565V (atsA_c.1694C>T)	CDS	L2	-	missense variant
813575	0.5	0:800:0:2	2	C	rplF	Rv0719	50S ribosomal protein L6 RplF	R60W (rplF_c.178C>T)	CDS	L2	-	missense variant
815638	0.5	0:800:2:0	2	C	sppA_promoter	Rv0724 upstream	-	sppA_c.-25C>G	PROM	L2	-	upstream gene variant
818868	0.5	787:0:15:0	2	A	Rv0726c	Rv0726c	Possible S-adenosylmethionine-dependent methyltransferase	L258P (Rv0726c_c.773T>C)	CDS	L2	-	missense variant
819578	0.5	0:797:0:5	2	C	Rv0726c	Rv0726c	Possible S-adenosylmethionine-dependent methyltransferase	G21G (Rv0726c_c.63G>A)	CDS	L2	-	synonymous variant
819594	0.333333	796:0:6:0	3	A	Rv0726c	Rv0726c	Possible S-adenosylmethionine-dependent methyltransferase	L16P (Rv0726c_c.47T>C)	CDS	L2	-	missense variant
819831	0.25	0:778:0:24	4	C	Rv0725c_promoter	Rv0725c upstream	-	Rv0725c_c.-1387G>A	PROM	L2	-	upstream gene variant
820752	0.5	0:4:0:798	2	C	serA2	Rv0728c	Possible D-3-phosphoglycerate dehydrogenase SerA2 (phosphoglycerate dehydrogenase) (PGDH)	R242H (serA2_c.725G>A)	CDS	L2	-	missense variant
822593	0.5	5:0:797:0	2	G	xylB	Rv0729	Possible D-xylulose kinase XylB (xylulokinase) (xylulose kinase)	G363S (xylB_c.1087G>A)	CDS	L2	-	missense variant
823420	0.5	0:795:7:0	2	C	Rv0730	Rv0730	GCN5-related N-acetyltransferase	V185V (Rv0730_c.555C>G)	CDS	L2	-	synonymous variant
824283	0.5	0:2:800:0	2	G	Rv0731c	Rv0731c	Possible S-adenosylmethionine-dependent methyltransferase	R119R (Rv0731c_c.357C>G)	CDS	L2	-	synonymous variant
828050	0.5	0:800:0:2	2	C	sigL	Rv0735	Probable alternative RNA polymerase sigma factor SigL	L170L (sigL_c.508C>T)	CDS	L2	-	synonymous variant
828812	0.5	0:0:3:799	2	T	rslA	Rv0736	Anti-sigma factor RslA	S225A (rslA_c.673T>G)	CDS	L2	-	missense variant
829336	0.5	0:800:0:2	2	C	Rv0737	Rv0737	Possible transcriptional regulatory protein	R44C (Rv0737_c.130C>T)	CDS	L2	-	missense variant
829698	0.5	48:754:0:0	2	C	Rv0737	Rv0737	Possible transcriptional regulatory protein	D164E (Rv0737_c.492C>A)	CDS	L2	-	missense variant
829754	0.5	0:2:0:800	2	T	Rv0738_promoter	Rv0738 upstream	-	Rv0738_c.-308T>C	PROM	L2	-	upstream gene variant
831479	0.5	2:0:800:0	2	G	Rv0739	Rv0739	Conserved hypothetical protein	A209T (Rv0739_c.625G>A)	CDS	L2	-	missense variant
832409	0.2	9:0:793:0	5	G	Rv0742_promoter	Rv0742 upstream	-	Rv0742_c.-572G>A	PROM	L2	-	upstream gene variant
834049	0.5	0:0:6:796	2	T	Rv0743c	Rv0743c	Hypothetical protein	E132A (Rv0743c_c.395A>C)	CDS	L2	-	missense variant
834856	0.5	0:800:2:0	2	C	Rv0744c	Rv0744c	Possible transcriptional regulatory protein	V31L (Rv0744c_c.91G>C)	CDS	L2	-	missense variant
835611	0.333333	0:64:0:738	3	C	Rv0745	Rv0745	Conserved hypothetical protein	T153M (Rv0745_c.458C>T)	CDS	L2	-	missense variant
841087	0.5	0:800:2:0	2	C	vapB31	Rv0748	Possible antitoxin VapB31	R47R (vapB31_c.141C>G)	CDS	L2	-	synonymous variant
841090	0.5	2:0:800:0	2	G	vapB31	Rv0748	Possible antitoxin VapB31	P48P (vapB31_c.144G>A)	CDS	L2	-	synonymous variant
841105	0.5	0:800:0:2	2	C	vapB31	Rv0748	Possible antitoxin VapB31	F53F (vapB31_c.159C>T)	CDS	L2	-	synonymous variant
841110	0.333333	0:3:799:0	3	G	vapB31	Rv0748	Possible antitoxin VapB31	G55A (vapB31_c.164G>C)	CDS	L2	-	missense variant
841152	0.5	0:2:800:0	2	G	vapB31	Rv0748	Possible antitoxin VapB31	R69T (vapB31_c.206G>C)	CDS	L2	-	missense variant
841153	0.5	800:0:2:0	2	A	vapB31	Rv0748	Possible antitoxin VapB31	R69R (vapB31_c.207A>G)	CDS	L2	-	synonymous variant
841155	0.5	0:800:0:2	2	C	vapB31	Rv0748	Possible antitoxin VapB31	A70V (vapB31_c.209C>T)	CDS	L2	-	missense variant
841180	0.5	0:800:0:2	2	C	vapB31	Rv0748	Possible antitoxin VapB31	G78G (vapB31_c.234C>T)	CDS	L2	-	synonymous variant
841195	0.5	0:800:2:0	2	C	vapB31	Rv0748	Possible antitoxin VapB31	S83S (vapB31_c.249C>G)	CDS	L2	-	synonymous variant
841236	0.5	0:2:0:800	2	T	vapC31	Rv0749	Possible toxin VapC31. Contains PIN domain.	L3L (vapC31_c.9T>C)	CDS	L2	-	synonymous variant
841237	0.5	2:800:0:0	2	C	vapC31	Rv0749	Possible toxin VapC31. Contains PIN domain.	L4I (vapC31_c.10C>A)	CDS	L2	-	missense variant
841244	0.333333	0:799:0:3	3	C	vapC31	Rv0749	Possible toxin VapC31. Contains PIN domain.	A6V (vapC31_c.17C>T)	CDS	L2	-	missense variant
841278	0.333333	0:799:0:3	3	C	vapC31	Rv0749	Possible toxin VapC31. Contains PIN domain.	H17H (vapC31_c.51C>T)	CDS	L2	-	synonymous variant
841320	0.5	0:800:0:2	2	C	vapC31	Rv0749	Possible toxin VapC31. Contains PIN domain.	L31L (vapC31_c.93C>T)	CDS	L2	-	synonymous variant
841326	0.5	0:2:0:800	2	T	vapC31	Rv0749	Possible toxin VapC31. Contains PIN domain.	A33A (vapC31_c.99T>C)	CDS	L2	-	synonymous variant
841377	0.25	5:0:797:0	4	G	vapC31	Rv0749	Possible toxin VapC31. Contains PIN domain.	L50L (vapC31_c.150G>A)	CDS	L2	-	synonymous variant
841378	0.25	5:0:797:0	4	G	vapC31	Rv0749	Possible toxin VapC31. Contains PIN domain.	A51T (vapC31_c.151G>A)	CDS	L2	-	missense variant
841413	0.5	3:0:799:0	2	G	vapC31	Rv0749	Possible toxin VapC31. Contains PIN domain.	P62P (vapC31_c.186G>A)	CDS	L2	-	synonymous variant
841448	0.142857	8:794:0:0	7	C	vapC31	Rv0749	Possible toxin VapC31. Contains PIN domain.	T74N (vapC31_c.221C>A)	CDS	L2	-	missense variant
841482	0.333333	0:3:0:799	3	T	vapC31	Rv0749	Possible toxin VapC31. Contains PIN domain.	G85G (vapC31_c.255T>C)	CDS	L2	-	synonymous variant
841494	0.25	0:798:4:0	4	C	vapC31	Rv0749	Possible toxin VapC31. Contains PIN domain.	L89L (vapC31_c.267C>G)	CDS	L2	-	synonymous variant
841495	0.25	798:0:4:0	4	A	vapC31	Rv0749	Possible toxin VapC31. Contains PIN domain.	M90V (vapC31_c.268A>G)	CDS	L2	-	missense variant
841532	0.5	0:799:0:3	2	C	vapC31	Rv0749	Possible toxin VapC31. Contains PIN domain.	S102L (vapC31_c.305C>T)	CDS	L2	-	missense variant
841605	0.5	0:800:0:2	2	C	vapC31	Rv0749	Possible toxin VapC31. Contains PIN domain.	D126D (vapC31_c.378C>T)	CDS	L2	-	synonymous variant
841629	0.5	0:0:800:2	2	G	vapC31	Rv0749	Possible toxin VapC31. Contains PIN domain.	S134S (vapC31_c.402G>T)	CDS	L2	-	synonymous variant
842030	0.333333	0:22:0:780	3	C	Rv0749A_promoter	Rv0749A upstream	-	Rv0749A_c.-156G>A	PROM	L2	-	upstream gene variant
844610	0.5	2:0:800:0	2	G	mmsA	Rv0753c	Probable methylmalonate-semialdehyde dehydrogenase MmsA (methylmalonic acid semialdehyde dehydrogenase) (MMSDH)	G448G (mmsA_c.1344C>T)	CDS	L2	-	synonymous variant
851755	0.666667	3:0:797:2	3	G	phoP	Rv0757	Possible two component system response transcriptional positive regulator PhoP	A50S (phoP_c.148G>T), A50T (phoP_c.148G>A)	CDS, CDS	L2	-	missense variant, missense variant
851844	0.25	26:776:0:0	4	C	phoP	Rv0757	Possible two component system response transcriptional positive regulator PhoP	G79G (phoP_c.237C>A)	CDS	L2	-	synonymous variant
855199	0.25	0:775:0:27	4	C	adhB	Rv0761c	Possible zinc-containing alcohol dehydrogenase NAD dependent AdhB	G210S (adhB_c.628G>A)	CDS	L2	-	missense variant
857171	0.5	0:799:0:3	2	C	cyp51	Rv0764c	Cytochrome P450 51 Cyp51 (CYPL1) (P450-L1A1) (sterol 14-alpha demethylase) (lanosterol 14-alpha demethylase) (P450-14DM)	L289L (cyp51_c.867G>A)	CDS	L2	-	synonymous variant
866160	0.5	2:0:800:0	2	G	ggtA	Rv0773c	Probable bifunctional acylase GgtA: cephalosporin acylase (GL-7ACA acylase) + gamma-glutamyltranspeptidase (GGT)	S410S (ggtA_c.1230C>T)	CDS	L2	-	synonymous variant
867043	0.5	2:0:800:0	2	G	ggtA	Rv0773c	Probable bifunctional acylase GgtA: cephalosporin acylase (GL-7ACA acylase) + gamma-glutamyltranspeptidase (GGT)	P116L (ggtA_c.347C>T)	CDS	L2	-	missense variant
867664	0.5	0:800:0:2	2	C	Rv0774c	Rv0774c	Probable conserved exported protein	D230N (Rv0774c_c.688G>A)	CDS	L2	-	missense variant
868663	0.166667	81:0:721:0	6	G	Rv0775	Rv0775	Conserved hypothetical protein	R86Q (Rv0775_c.257G>A)	CDS	L2	-	missense variant
868952	0.5	6:0:796:0	2	G	Rv0775	Rv0775	Conserved hypothetical protein	P182P (Rv0775_c.546G>A)	CDS	L2	-	synonymous variant
875459	0.5	0:4:0:798	2	T	Rv0779c_promoter	Rv0779c upstream	-	Rv0779c_c.-2167A>G	PROM	L2	-	upstream gene variant
880280	0.5	0:800:0:2	2	C	Rv0785	Rv0785	Conserved protein	P314L (Rv0785_c.941C>T)	CDS	L2	-	missense variant
881366	0.5	22:0:780:0	2	G	Rv0786c	Rv0786c	Conserved protein	N116N (Rv0786c_c.348C>T)	CDS	L2	-	synonymous variant
883762	0.5	0:0:799:3	2	G	Rv0789c	Rv0789c	Hypothetical protein	R97S (Rv0789c_c.289C>A)	CDS	L2	-	missense variant
885667	0.5	0:795:7:0	2	C	Rv0791c	Rv0791c	Conserved protein	A58A (Rv0791c_c.174G>C)	CDS	L2	-	synonymous variant
885786	0.5	0:792:0:10	2	C	Rv0791c	Rv0791c	Conserved protein	G19S (Rv0791c_c.55G>A)	CDS	L2	-	missense variant
886089	0.333333	0:765:37:0	3	C	Rv0792c	Rv0792c	Probable transcriptional regulatory protein (probably GntR-family)	L186L (Rv0792c_c.558G>C)	CDS	L2	-	synonymous variant
886115	0.25	0:28:0:774	4	T	Rv0792c	Rv0792c	Probable transcriptional regulatory protein (probably GntR-family)	T178A (Rv0792c_c.532A>G)	CDS	L2	-	missense variant
886650	0.5	796:0:6:0	2	A	Rv0786c_promoter	Rv0786c upstream	-	Rv0786c_c.-4937T>C	PROM	L2	-	upstream gene variant
888248	0.5	0:2:0:800	2	T	Rv0794c	Rv0794c	Probable oxidoreductase	D130G (Rv0794c_c.389A>G)	CDS	L2	-	missense variant
892272	0.5	5:0:797:0	2	G	Rv0799c	Rv0799c	Conserved protein	P334P (Rv0799c_c.1002C>T)	CDS	L2	-	synonymous variant
895846	0.5	2:0:800:0	2	G	purL	Rv0803	Phosphoribosylformylglycinamidine synthase II PurL (FGAM synthase II)	A9A (purL_c.27G>A)	CDS	L2	-	synonymous variant
903688	0.333333	17:0:785:0	3	G	purF	Rv0808	Amidophosphoribosyltransferase PurF (glutamine phosphoribosylpyrophosphate amidotransferase) (ATASE) (gpatase)	G526G (purF_c.1578G>A)	CDS	L2	-	synonymous variant
906634	0.5	0:800:0:2	2	C	Rv0812	Rv0812	Probable amino acid aminotransferase	A71V (Rv0812_c.212C>T)	CDS	L2	-	missense variant
909166	0.0588235	0:44:0:758	17	C	cysA2	Rv0815c	Probable thiosulfate sulfurtransferase CysA2 (rhodanese-like protein) (thiosulfate cyanide transsulfurase) (thiosulfate thiotransferase)	L51L (cysA2_c.153G>A)	CDS	L2	-	synonymous variant
909815	0.5	0:800:0:2	2	C	thiX	Rv0816c	Probable thioredoxin ThiX	G73G (thiX_c.219G>A)	CDS	L2	-	synonymous variant
910715	0.5	799:0:3:0	2	A	Rv0817c	Rv0817c	Probable conserved exported protein	V43A (Rv0817c_c.128T>C)	CDS	L2	-	missense variant
911268	0.5	0:800:0:2	2	C	Rv0818	Rv0818	Transcriptional regulatory protein	T99T (Rv0818_c.297C>T)	CDS	L2	-	synonymous variant
919351	0.5	4:798:0:0	2	A	Rv0825c	Rv0825c	Conserved protein	F68C (Rv0825c_c.203T>G)	CDS	L2	-	missense variant
919869	0.5	800:0:2:0	2	A	Rv0826	Rv0826	Conserved hypothetical protein	N79S (Rv0826_c.236A>G)	CDS	L2	-	missense variant
920198	0.5	0:2:0:800	2	T	Rv0826	Rv0826	Conserved hypothetical protein	Y189H (Rv0826_c.565T>C)	CDS	L2	-	missense variant
920229	0.5	0:2:0:800	2	T	Rv0826	Rv0826	Conserved hypothetical protein	V199A (Rv0826_c.596T>C)	CDS	L2	-	missense variant
923362	0.5	798:0:4:0	2	A	Rv0831c	Rv0831c	Conserved protein	A116A (Rv0831c_c.348T>C)	CDS	L2	-	synonymous variant
924724	0.5	0:799:0:3	2	C	kmtR_promoter	Rv0827c upstream	-	kmtR_c.-3591G>A	PROM	L2	-	upstream gene variant
927723	0.5	0:3:799:0	2	G	Rv0831c_promoter	Rv0831c upstream	-	Rv0831c_c.-4014C>G	PROM	L2	-	upstream gene variant
930577	0.5	0:799:0:3	2	C	PE_promoter	PE upstream	-	PE_PGRS14_c.-92G>A	PROM	L2	-	upstream gene variant
931089	0.5	0:3:0:799	2	T	lpqQ	Rv0835	Possible lipoprotein LpqQ	V46A (lpqQ_c.137T>C)	CDS	L2	-	missense variant
935532	0.5	0:2:0:800	2	T	Rv0836c_promoter	Rv0836c upstream	-	Rv0836c_c.-2600A>G	PROM	L2	-	upstream gene variant
936427	0.5	0:799:0:3	2	C	Rv0836c_promoter	Rv0836c upstream	-	Rv0836c_c.-3495G>A	PROM	L2	-	upstream gene variant
937236	0.5	0:796:0:6	2	C	pip	Rv0840c	Probable proline iminopeptidase Pip (prolyl aminopeptidase) (pap)	V28M (pip_c.82G>A)	CDS	L2	-	missense variant
939696	0.5	2:800:0:0	2	C	Rv0843	Rv0843	Probable dehydrogenase	G103G (Rv0843_c.309C>A)	CDS	L2	-	synonymous variant
940748	0.5	0:0:3:799	2	T	narL	Rv0844c	Possible nitrate/nitrite response transcriptional regulatory protein NarL	K120T (narL_c.359A>C)	CDS	L2	-	missense variant
941722	0.166667	0:0:65:737	6	T	Rv0845	Rv0845	Possible two component sensor kinase	I178S (Rv0845_c.533T>G)	CDS	L2	-	missense variant
945114	0.5	0:800:0:2	2	C	cysK2	Rv0848	Possible cysteine synthase a CysK2 (O-acetylserine sulfhydrylase) (O-acetylserine (thiol)-lyase) (CSASE)	F59F (cysK2_c.177C>T)	CDS	L2	-	synonymous variant
945136	0.5	0:795:0:7	2	C	cysK2	Rv0848	Possible cysteine synthase a CysK2 (O-acetylserine sulfhydrylase) (O-acetylserine (thiol)-lyase) (CSASE)	R67C (cysK2_c.199C>T)	CDS	L2	-	missense variant
945958	0.5	0:799:0:3	2	C	cysK2	Rv0848	Possible cysteine synthase a CysK2 (O-acetylserine sulfhydrylase) (O-acetylserine (thiol)-lyase) (CSASE)	P341S (cysK2_c.1021C>T)	CDS	L2	-	missense variant
952150	0.5	0:800:0:2	2	C	far	Rv0855	Probable fatty-acid-CoA racemase Far	A173A (far_c.519C>T)	CDS	L2	-	synonymous variant
953133	0.5	0:800:0:2	2	C	Rv0856	Rv0856	Conserved hypothetical protein	I103I (Rv0856_c.309C>T)	CDS	L2	-	synonymous variant
953380	0.5	0:800:0:2	2	C	Rv0857	Rv0857	Conserved hypothetical protein	H42Y (Rv0857_c.124C>T)	CDS	L2	-	missense variant
954158	0.5	7:0:795:0	2	G	dapC	Rv0858c	Probable N-succinyldiaminopimelate aminotransferase DapC (DAP-at)	R255C (dapC_c.763C>T)	CDS	L2	-	missense variant
954468	0.25	0:127:675:0	4	C	dapC	Rv0858c	Probable N-succinyldiaminopimelate aminotransferase DapC (DAP-at)	A151A (dapC_c.453G>C)	CDS	L2	-	synonymous variant
954715	0.5	4:0:798:0	2	G	dapC	Rv0858c	Probable N-succinyldiaminopimelate aminotransferase DapC (DAP-at)	A69V (dapC_c.206C>T)	CDS	L2	-	missense variant
958488	0.5	2:0:800:0	2	G	dapC_promoter	Rv0858c upstream	-	dapC_c.-3568C>T	PROM	L2	-	upstream gene variant
960661	0.333333	0:799:0:3	3	C	Rv0862c	Rv0862c	Conserved protein	R651Q (Rv0862c_c.1952G>A)	CDS	L2	-	missense variant
966927	0.333333	0:763:0:39	3	C	moaA2	Rv0869c	Probable molybdenum cofactor biosynthesis protein A2 MoaA2	G141S (moaA2_c.421G>A)	CDS	L2	-	missense variant
970945	0.5	0:800:2:0	2	C	fadE10	Rv0873	Probable acyl-CoA dehydrogenase FadE10	A147A (fadE10_c.441C>G)	CDS	L2	-	synonymous variant
972711	0.5	0:800:0:2	2	C	Rv0874c	Rv0874c	Conserved hypothetical protein	R332R (Rv0874c_c.996G>A)	CDS	L2	-	synonymous variant
972714	0.333333	0:799:0:3	3	C	Rv0874c	Rv0874c	Conserved hypothetical protein	R331R (Rv0874c_c.993G>A)	CDS	L2	-	synonymous variant
972717	0.333333	0:799:0:3	3	C	Rv0874c	Rv0874c	Conserved hypothetical protein	G330G (Rv0874c_c.990G>A)	CDS	L2	-	synonymous variant
972720	0.333333	0:799:3:0	3	C	Rv0874c	Rv0874c	Conserved hypothetical protein	R329R (Rv0874c_c.987G>C)	CDS	L2	-	synonymous variant
973290	0.5	2:0:800:0	2	G	Rv0874c	Rv0874c	Conserved hypothetical protein	I139I (Rv0874c_c.417C>T)	CDS	L2	-	synonymous variant
982708	0.5	3:0:799:0	2	G	PPE13_promoter	Rv0878c upstream	-	PPE13_c.-4505C>T	PROM	L2	-	upstream gene variant
986601	0.5	2:0:800:0	2	G	serC_promoter	Rv0884c upstream	-	serC_c.-4047C>T	PROM	L2	-	upstream gene variant
988604	0.5	0:19:783:0	2	G	Rv0888	Rv0888	Probable exported protein	E458Q (Rv0888_c.1372G>C)	CDS	L2	-	missense variant
989021	0.333333	0:796:0:6	3	C	citA	Rv0889c	Probable citrate synthase II CitA	V281M (citA_c.841G>A)	CDS	L2	-	missense variant
989773	0.5	0:800:0:2	2	C	citA	Rv0889c	Probable citrate synthase II CitA	G30E (citA_c.89G>A)	CDS	L2	-	missense variant
991896	0.5	0:631:0:171	2	T	Rv0890c	Rv0890c	Probable transcriptional regulatory protein (probably LuxR-family)	E234G (Rv0890c_c.701A>G)	CDS	L2	-	missense variant
993566	0.5	0:800:0:2	2	C	citA_promoter	Rv0889c upstream	-	citA_c.-3705G>A	PROM	L2	-	upstream gene variant
994382	0.5	0:783:0:19	2	C	Rv0892	Rv0892	Probable monooxygenase	T177I (Rv0892_c.530C>T)	CDS	L2	-	missense variant
994775	0.0909091	0:0:704:98	11	G	Rv0892	Rv0892	Probable monooxygenase	G308V (Rv0892_c.923G>T)	CDS	L2	-	missense variant
997567	0.5	10:0:792:0	2	G	Rv0894	Rv0894	Possible transcriptional regulatory protein (possibly LuxR-family)	L348L (Rv0894_c.1044G>A)	CDS	L2	-	synonymous variant
998028	0.5	0:799:0:3	2	C	Rv0895	Rv0895	Possible triacylglycerol synthase (diacylglycerol acyltransferase)	P83S (Rv0895_c.247C>T)	CDS	L2	-	missense variant
999081	0.5	9:0:793:0	2	G	Rv0895	Rv0895	Possible triacylglycerol synthase (diacylglycerol acyltransferase)	A434T (Rv0895_c.1300G>A)	CDS	L2	-	missense variant
1008454	0.5	799:0:3:0	2	A	echA6	Rv0905	Possible enoyl-CoA hydratase EchA6 (enoyl hydrase) (unsaturated acyl-CoA hydratase) (crotonase)	D83G (echA6_c.248A>G)	CDS	L2	-	missense variant
1011385	0.5	0:797:0:5	2	C	Rv0907	Rv0907	Conserved protein	A417V (Rv0907_c.1250C>T)	CDS	L2	-	missense variant
1011511	0.5	21:781:0:0	2	A	Rv0907	Rv0907	Conserved protein	Y459S (Rv0907_c.1376A>C)	CDS	L2	-	missense variant
1012249	0.5	0:800:0:2	2	C	ctpE	Rv0908	Probable metal cation transporter ATPase P-type CtpE	V173V (ctpE_c.519C>T)	CDS	L2	-	synonymous variant
1013930	0.5	2:0:800:0	2	G	ctpE	Rv0908	Probable metal cation transporter ATPase P-type CtpE	V734M (ctpE_c.2200G>A)	CDS	L2	-	missense variant
1016101	0.5	0:800:2:0	2	C	Rv0911	Rv0911	Conserved protein	P235R (Rv0911_c.704C>G)	CDS	L2	-	missense variant
1018155	0.5	0:0:2:800	2	T	Rv0913c	Rv0913c	Possible dioxygenase	N191H (Rv0913c_c.571A>C)	CDS	L2	-	missense variant
1019488	0.5	0:800:0:2	2	C	Rv0914c	Rv0914c	Possible lipid carrier protein or keto acyl-CoA thiolase	A160T (Rv0914c_c.478G>A)	CDS	L2	-	missense variant
1019727	0.5	0:6:0:796	2	T	Rv0914c	Rv0914c	Possible lipid carrier protein or keto acyl-CoA thiolase	D80G (Rv0914c_c.239A>G)	CDS	L2	-	missense variant
1021776	0.5	783:0:19:0	2	A	Rv0913c_promoter	Rv0913c upstream	-	Rv0913c_c.-3051T>C	PROM	L2	-	upstream gene variant
1023882	0.333333	0:4:0:798	3	T	Rv0914c_promoter	Rv0914c upstream	-	Rv0914c_c.-3917A>G	PROM	L2	-	upstream gene variant
1029381	0.5	0:3:0:799	2	T	argT_promoter	MTB000014 upstream	-	argT_c.-3988A>G	PROM	L2	-	upstream gene variant
1034973	0.5	3:0:799:0	2	G	pstS3	Rv0928	Periplasmic phosphate-binding lipoprotein PstS3 (PBP-3) (PstS3) (PHOS1)	G24D (pstS3_c.71G>A)	CDS	L2	-	missense variant
1036583	0.5	0:757:0:45	2	C	pstC2	Rv0929	Phosphate-transport integral membrane ABC transporter PstC2	L186L (pstC2_c.556C>T)	CDS	L2	-	synonymous variant
1040251	0.5	631:171:0:0	2	C	pstS2	Rv0932c	Periplasmic phosphate-binding lipoprotein PstS2 (PBP-2) (PstS2)	P266P (pstS2_c.798G>T)	CDS	L2	-	synonymous variant
1046551	0.5	793:0:9:0	2	A	ligD	Rv0938	ATP dependent DNA ligase LigD (ATP dependent polydeoxyribonucleotide synthase) (thermostable DNA ligase) (ATP dependent polynucleotide ligase) (sealase) (DNA repair enzyme) (DNA joinase)	D139G (ligD_c.416A>G)	CDS	L2	-	missense variant
1050856	0.333333	0:798:0:4	3	C	Rv0940c	Rv0940c	Possible oxidoreductase	G202S (Rv0940c_c.604G>A)	CDS	L2	-	missense variant
1050996	0.25	0:0:247:555	4	T	Rv0940c	Rv0940c	Possible oxidoreductase	E155A (Rv0940c_c.464A>C)	CDS	L2	-	missense variant
1054560	0.5	2:0:800:0	2	G	Rv0945	Rv0945	Probable short-chain type dehydrogenase/reductase	G105D (Rv0945_c.314G>A)	CDS	L2	-	missense variant
1056710	0.5	7:0:795:0	2	G	Rv0941c_promoter	Rv0941c upstream	-	Rv0941c_c.-4393C>T	PROM	L2	-	upstream gene variant
1060664	0.5	0:2:0:800	2	T	Rv0950c	Rv0950c	Conserved hypothetical protein	T331A (Rv0950c_c.991A>G)	CDS	L2	-	missense variant
1067644	0.5	0:0:19:783	2	T	purN	Rv0956	Probable 5'-phosphoribosylglycinamide formyltransferase PurN (GART) (gar transformylase) (5'-phosphoribosylglycinamide transformylase)	S28S (purN_c.84T>G)	CDS	L2	-	synonymous variant
1073313	0.5	2:0:800:0	2	G	vapB9_promoter	Rv0959A upstream	-	vapB9_c.-14G>A	PROM	L2	-	upstream gene variant
1075225	0.5	0:800:2:0	2	C	lprP_promoter	Rv0962c upstream	-	lprP_c.-111G>C	PROM	L2	-	upstream gene variant
1075424	0.5	0:2:800:0	2	G	Rv0963c	Rv0963c	Conserved hypothetical protein	T225S (Rv0963c_c.674C>G)	CDS	L2	-	missense variant
1076689	0.0714286	34:768:0:0	14	A	lprP_promoter	Rv0962c upstream	-	lprP_c.-1575T>G	PROM	L2	-	upstream gene variant
1076880	0.5	0:2:0:800	2	C	Rv0965c	Rv0965c	Conserved hypothetical protein	A106A (Rv0965c_c.318G>A)	CDS	L2	-	synonymous variant
1077308	0.5	0:796:6:0	2	C	Rv0966c	Rv0966c	Conserved protein	P176P (Rv0966c_c.528G>C)	CDS	L2	-	synonymous variant
1077921	0.5	2:798:0:2	4	C	lprP_promoter	Rv0962c upstream	-	lprP_c.-2807G>A, lprP_c.-2807G>T	PROM, PROM	L2	-	upstream gene variant, upstream gene variant
1079201	0.5	4:0:0:798	2	T	ctpV	Rv0969	Probable metal cation transporter P-type ATPase CtpV	G153G (ctpV_c.459T>A)	CDS	L2	-	synonymous variant
1087390	0.5	0:2:0:800	2	T	fadE13	Rv0975c	Probable acyl-CoA dehydrogenase FadE13	I369M (fadE13_c.1107A>G)	CDS	L2	-	missense variant
1088052	0.5	800:0:2:0	2	A	fadE13	Rv0975c	Probable acyl-CoA dehydrogenase FadE13	Y149H (fadE13_c.445T>C)	CDS	L2	-	missense variant
1088771	0.5	0:799:3:0	2	C	Rv0976c	Rv0976c	Conserved hypothetical protein	G469R (Rv0976c_c.1405G>C)	CDS	L2	-	missense variant
1094375	0.00460829	0:387:415:0	217	C	Rv0976c_promoter	Rv0976c upstream	-	Rv0976c_c.-4200G>C	PROM	L2	-	upstream gene variant
1094472	0.2	5:0:797:0	5	G	Rv0976c_promoter	Rv0976c upstream	-	Rv0976c_c.-4297C>T	PROM	L2	-	upstream gene variant
1094538	0.0666667	0:0:21:781	15	T	Rv0976c_promoter	Rv0976c upstream	-	Rv0976c_c.-4363A>C	PROM	L2	-	upstream gene variant
1096470	0.0909091	0:11:791:0	11	G	PE_promoter	PE upstream	-	PE_PGRS17_c.-2114C>G	PROM	L2	-	upstream gene variant
1096508	0.0116279	0:122:680:0	86	C	PE_promoter	PE upstream	-	PE_PGRS17_c.-2152G>C	PROM	L2	-	upstream gene variant
1096510	0.0117647	0:683:0:119	85	T	PE_promoter	PE upstream	-	PE_PGRS17_c.-2154A>G	PROM	L2	-	upstream gene variant
1096567	0.0714286	19:0:783:0	14	A	PE_promoter	PE upstream	-	PE_PGRS17_c.-2211T>C	PROM	L2	-	upstream gene variant
1096633	0.0909091	0:0:782:20	11	T	PE_promoter	PE upstream	-	PE_PGRS17_c.-2277A>C	PROM	L2	-	upstream gene variant
1096665	0.333333	0:3:0:799	3	T	PE_promoter	PE upstream	-	PE_PGRS17_c.-2309A>G	PROM	L2	-	upstream gene variant
1096667	0.5	0:800:2:0	2	C	PE_promoter	PE upstream	-	PE_PGRS17_c.-2311G>C	PROM	L2	-	upstream gene variant
1096670	0.5	0:800:0:2	2	C	PE_promoter	PE upstream	-	PE_PGRS17_c.-2314G>A	PROM	L2	-	upstream gene variant
1096671	0.5	0:800:0:2	2	C	PE_promoter	PE upstream	-	PE_PGRS17_c.-2315G>A	PROM	L2	-	upstream gene variant
1097391	0.5	0:788:0:14	2	C	mprA	Rv0981	Mycobacterial persistence regulator MRPA (two component response transcriptional regulatory protein)	G190G (mprA_c.570C>T)	CDS	L2	-	synonymous variant
1100888	0.5	0:800:2:0	2	C	moaB2	Rv0984	Possible pterin-4-alpha-carbinolamine dehydratase MoaB2 (PHS) (4-alpha- hydroxy-tetrahydropterin dehydratase) (pterin-4-a-carbinolamine dehydratase) (phenylalanine hydroxylase-stimulating protein) (PHS) (pterin carbinolamine dehydratase) (PCD)	S143S (moaB2_c.429C>G)	CDS	L2	-	synonymous variant
1102117	0.5	800:0:2:0	2	G	Rv0986	Rv0986	Probable adhesion component transport ATP-binding protein ABC transporter	V105V (Rv0986_c.315G>A)	CDS	L2	-	synonymous variant
1102626	0.333333	0:799:0:3	3	C	Rv0987	Rv0987	Probable adhesion component transport transmembrane protein ABC transporter	L29L (Rv0987_c.85C>T)	CDS	L2	-	synonymous variant
1102646	0.5	800:0:2:0	2	G	Rv0987	Rv0987	Probable adhesion component transport transmembrane protein ABC transporter	A35A (Rv0987_c.105G>A)	CDS	L2	-	synonymous variant
1103257	0.5	0:0:800:2	2	G	Rv0987	Rv0987	Probable adhesion component transport transmembrane protein ABC transporter	R239L (Rv0987_c.716G>T)	CDS	L2	-	missense variant
1103347	0.5	0:2:0:800	2	T	Rv0987	Rv0987	Probable adhesion component transport transmembrane protein ABC transporter	L269S (Rv0987_c.806T>C)	CDS	L2	-	missense variant
1103656	0.333333	0:132:0:670	3	C	Rv0987	Rv0987	Probable adhesion component transport transmembrane protein ABC transporter	A372V (Rv0987_c.1115C>T)	CDS	L2	-	missense variant
1105362	0.5	0:0:799:3	2	G	Rv0988	Rv0988	Possible conserved exported protein	A83S (Rv0988_c.247G>T)	CDS	L2	-	missense variant
1105686	0.5	0:171:631:0	2	C	Rv0988	Rv0988	Possible conserved exported protein	L191V (Rv0988_c.571C>G)	CDS	L2	-	missense variant
1105687	0.5	0:631:0:171	2	T	Rv0988	Rv0988	Possible conserved exported protein	L191P (Rv0988_c.572T>C)	CDS	L2	-	missense variant
1106838	0.5	0:19:783:0	2	G	grcC2	Rv0989c	Probable polyprenyl-diphosphate synthase GrcC2 (polyprenyl pyrophosphate synthetase)	A182G (grcC2_c.545C>G)	CDS	L2	-	missense variant
1108521	0.5	631:0:171:0	2	G	grcC2_promoter	Rv0989c upstream	-	grcC2_c.-1139C>T	PROM	L2	-	upstream gene variant
1108561	0.5	0:800:0:2	2	C	grcC2_promoter	Rv0989c upstream	-	grcC2_c.-1179G>A	PROM	L2	-	upstream gene variant
1108874	0.666667	1:0:783:18	3	G	Rv0992c	Rv0992c	Conserved hypothetical protein	R100C (Rv0992c_c.298C>T), R100S (Rv0992c_c.298C>A)	CDS, CDS	L2	-	missense variant, missense variant
1108970	0.5	2:0:800:0	2	G	Rv0992c	Rv0992c	Conserved hypothetical protein	R68C (Rv0992c_c.202C>T)	CDS	L2	-	missense variant
1111678	0.5	631:0:171:0	2	G	rimJ	Rv0995	Ribosomal-protein-alanine acetyltransferase RimJ (acetylating enzyme for N-terminal of ribosomal protein S5)	G23S (rimJ_c.67G>A)	CDS	L2	-	missense variant
1111716	0.5	800:2:0:0	2	A	rimJ	Rv0995	Ribosomal-protein-alanine acetyltransferase RimJ (acetylating enzyme for N-terminal of ribosomal protein S5)	A35A (rimJ_c.105A>C)	CDS	L2	-	synonymous variant
1112357	0.5	0:3:799:0	2	G	grcC2_promoter	Rv0989c upstream	-	grcC2_c.-4975C>G	PROM	L2	-	upstream gene variant
1113760	0.333333	17:785:0:0	3	C	Rv0992c_promoter	Rv0992c upstream	-	Rv0992c_c.-4589G>T	PROM	L2	-	upstream gene variant
1115702	0.5	2:0:800:0	2	G	Rv0998	Rv0998	Conserved hypothetical protein	D319N (Rv0998_c.955G>A)	CDS	L2	-	missense variant
1116227	0.5	0:800:0:2	2	C	Rv0999	Rv0999	Unknown protein	P154L (Rv0999_c.461C>T)	CDS	L2	-	missense variant
1118961	0.5	0:4:0:798	2	T	Rv1002c	Rv1002c	Conserved membrane protein	T327A (Rv1002c_c.979A>G)	CDS	L2	-	missense variant
1121323	0.2	0:787:0:15	5	C	Rv1004c	Rv1004c	Probable membrane protein	V276M (Rv1004c_c.826G>A)	CDS	L2	-	missense variant
1123257	0.5	2:0:800:0	2	G	pabB	Rv1005c	Probable para-aminobenzoate synthase component I PABD	S114S (Rv1005c_c.342C>T)	CDS	L2	-	synonymous variant
1125144	0.5	0:0:800:2	2	G	Rv1006	Rv1006	Unknown protein	T477T (Rv1006_c.1431G>T)	CDS	L2	-	synonymous variant
1127224	0.5	0:0:2:800	2	T	tatD	Rv1008	Probable deoxyribonuclease TatD (YJJV protein)	W46G (tatD_c.136T>G)	CDS	L2	-	missense variant
1127493	0.5	0:781:0:21	2	T	tatD	Rv1008	Probable deoxyribonuclease TatD (YJJV protein)	N135N (tatD_c.405T>C)	CDS	L2	-	synonymous variant
1128883	0.2	275:0:527:0	5	G	rpfB	Rv1009	Probable resuscitation-promoting factor RpfB	V265M (rpfB_c.793G>A)	CDS	L2	-	missense variant
1128939	0.666667	0:798:2:2	3	C	rpfB	Rv1009	Probable resuscitation-promoting factor RpfB	S283S (rpfB_c.849C>T), S283R (rpfB_c.849C>G)	CDS, CDS	L2	-	synonymous variant, missense variant
1129926	0.5	0:2:800:0	2	G	ksgA	Rv1010	Probable dimethyladenosine transferase KsgA (S-adenosylmethionine-6-N', N'-adenosyl(rRNA) dimethyltransferase) (16S rRNA dimethylase) (high level kasugamycin resistance protein KsgA) (kasugamycin dimethyltransferase)	G259R (ksgA_c.775G>C)	CDS	L2	-	missense variant
1130195	0.2	0:769:0:33	5	C	ispE	Rv1011	Probable 4-diphosphocytidyl-2-C-methyl-D-erythritol kinase IspE (CMK) (4-(cytidine-5'-diphospho)-2-C-methyl-D-erythritol kinase)	P2L (ispE_c.5C>T)	CDS	L2	-	missense variant
1131441	0.5	0:799:0:3	2	C	metS_promoter	Rv1007c upstream	-	metS_c.-4438G>A	PROM	L2	-	upstream gene variant
1133471	0.5	0:800:0:2	2	C	pth	Rv1014c	Probable peptidyl-tRNA hydrolase Pth	P146P (pth_c.438G>A)	CDS	L2	-	synonymous variant
1138927	0.5	0:800:0:2	2	C	rplY_promoter	Rv1015c upstream	-	rplY_c.-4359G>A	PROM	L2	-	upstream gene variant
1140399	0.5	0:0:2:800	2	T	mfd	Rv1020	Probable transcription-repair coupling factor Mfd (TRCF)	I478S (mfd_c.1433T>G)	CDS	L2	-	missense variant
1140940	0.5	800:2:0:0	2	A	mfd	Rv1020	Probable transcription-repair coupling factor Mfd (TRCF)	E658D (mfd_c.1974A>C)	CDS	L2	-	missense variant
1148177	0.5	0:10:0:792	2	T	kdpF_promoter	Rv1028A upstream	-	kdpF_c.-3743T>C	PROM	L2	-	upstream gene variant
1148314	0.5	3:0:799:0	2	G	kdpF_promoter	Rv1028A upstream	-	kdpF_c.-3606G>A	PROM	L2	-	upstream gene variant
1148930	0.5	0:171:0:631	2	C	kdpE	Rv1027c	Probable transcriptional regulatory protein KdpE	G60S (kdpE_c.178G>A)	CDS	L2	-	missense variant
1150585	0.0714286	786:0:16:0	14	G	kdpD	Rv1028c	Probable sensor protein KdpD	P368S (kdpD_c.1102C>T)	CDS	L2	-	missense variant
1151304	0.166667	65:737:0:0	6	C	kdpD	Rv1028c	Probable sensor protein KdpD	R128L (kdpD_c.383G>T)	CDS	L2	-	missense variant
1151319	0.5	0:799:0:3	2	C	kdpD	Rv1028c	Probable sensor protein KdpD	S123N (kdpD_c.368G>A)	CDS	L2	-	missense variant
1152504	0.5	0:13:789:0	2	G	kdpA	Rv1029	Probable potassium-transporting ATPase a chain KdpA (potassium-translocating ATPase a chain) (ATP phosphohydrolase [potassium-transporting] a chain) (potassium binding and translocating subunit A)	A165P (kdpA_c.493G>C)	CDS	L2	-	missense variant
1154646	0.5	0:783:0:19	2	C	kdpB	Rv1030	Probable potassium-transporting P-type ATPase B chain KdpB (potassium-translocating ATPase B chain) (ATP phosphohydrolase [potassium-transporting] B chain) (potassium binding and translocating subunit B)	S308F (kdpB_c.923C>T)	CDS	L2	-	missense variant
1155212	0.5	798:0:4:0	2	A	kdpB	Rv1030	Probable potassium-transporting P-type ATPase B chain KdpB (potassium-translocating ATPase B chain) (ATP phosphohydrolase [potassium-transporting] B chain) (potassium binding and translocating subunit B)	I497V (kdpB_c.1489A>G)	CDS	L2	-	missense variant
1160473	0.166667	789:13:0:0	6	A	trcS_promoter	Rv1032c upstream	-	trcS_c.-2518T>G	PROM	L2	-	upstream gene variant
1163610	0.5	0:0:2:800	2	T	trcR_promoter	Rv1033c upstream	-	trcR_c.-4874A>C	PROM	L2	-	upstream gene variant
1163624	0.5	0:0:800:2	2	G	trcR_promoter	Rv1033c upstream	-	trcR_c.-4888C>A	PROM	L2	-	upstream gene variant
1163642	0.333333	797:0:5:0	3	A	trcR_promoter	Rv1033c upstream	-	trcR_c.-4906T>C	PROM	L2	-	upstream gene variant
1164571	0.0555556	770:0:32:0	18	A	esxI_promoter	Rv1037c upstream	-	esxI_c.-3743T>C	PROM	L2	-	upstream gene variant
1165817	0.5	0:0:769:33	2	G	Rv1043c	Rv1043c	Conserved hypothetical protein	D330E (Rv1043c_c.990C>A)	CDS	L2	-	missense variant
1166084	0.5	799:3:0:0	2	A	Rv1043c	Rv1043c	Conserved hypothetical protein	T241T (Rv1043c_c.723T>G)	CDS	L2	-	synonymous variant
1168776	0.333333	0:0:799:3	3	T	Rv1041c_promoter	Rv1041c upstream	-	Rv1041c_c.-3341A>C	PROM	L2	-	upstream gene variant
1170689	0.5	799:0:3:0	2	A	Rv1043c_promoter	Rv1043c upstream	-	Rv1043c_c.-3883T>C	PROM	L2	-	upstream gene variant
1172085	0.333333	799:3:0:0	3	C	Rv1048c	Rv1048c	Hypothetical protein	E23D (Rv1048c_c.69G>T)	CDS	L2	-	missense variant
1174694	0.5	0:800:0:2	2	C	Rv1051c	Rv1051c	Conserved hypothetical protein	A3T (Rv1051c_c.7G>A)	CDS	L2	-	missense variant
1175343	0.0833333	0:15:0:787	12	C	Rv1048c_promoter	Rv1048c upstream	-	Rv1048c_c.-3190G>A	PROM	L2	-	upstream gene variant
1177157	0.5	631:0:171:0	2	G	Rv1051c_promoter	Rv1051c upstream	-	Rv1051c_c.-2457C>T	PROM	L2	-	upstream gene variant
1178332	0.25	24:0:778:0	4	G	Rv1056	Rv1056	Conserved protein	E235E (Rv1056_c.705G>A)	CDS	L2	-	synonymous variant
1178553	0.5	0:800:0:2	2	C	Rv1051c_promoter	Rv1051c upstream	-	Rv1051c_c.-3853G>A	PROM	L2	-	upstream gene variant
1178823	0.5	0:800:0:2	2	C	Rv1051c_promoter	Rv1051c upstream	-	Rv1051c_c.-4123G>A	PROM	L2	-	upstream gene variant
1179286	0.5	0:2:800:0	2	G	Rv1051c_promoter	Rv1051c upstream	-	Rv1051c_c.-4586C>G	PROM	L2	-	upstream gene variant
1179377	0.5	0:2:0:800	2	T	Rv1051c_promoter	Rv1051c upstream	-	Rv1051c_c.-4677A>G	PROM	L2	-	upstream gene variant
1181755	0.5	3:0:799:0	2	G	fadD14	Rv1058	Probable medium chain fatty-acid-CoA ligase FadD14 (fatty-acid-CoA synthetase) (fatty-acid-CoA synthase)	G358S (fadD14_c.1072G>A)	CDS	L2	-	missense variant
1183100	0.5	2:0:800:0	2	G	Rv1059	Rv1059	Conserved protein	G237E (Rv1059_c.710G>A)	CDS	L2	-	missense variant
1185154	0.25	0:0:28:774	4	T	Rv1062	Rv1062	Conserved hypothetical protein	F91C (Rv1062_c.272T>G)	CDS	L2	-	missense variant
1186051	0.5	0:2:0:800	2	T	Rv1063c	Rv1063c	Conserved hypothetical protein	E258G (Rv1063c_c.773A>G)	CDS	L2	-	missense variant
1190472	0.5	0:783:0:19	2	C	Rv1063c_promoter	Rv1063c upstream	-	Rv1063c_c.-3649G>A	PROM	L2	-	upstream gene variant
1193960	0.5	6:0:796:0	2	G	Rv1069c	Rv1069c	Conserved protein	S105F (Rv1069c_c.314C>T)	CDS	L2	-	missense variant
1195380	0.333333	0:3:0:799	3	T	echA9	Rv1071c	Possible enoyl-CoA hydratase EchA9 (enoyl hydrase) (unsaturated acyl-CoA hydratase) (crotonase)	D238G (echA9_c.713A>G)	CDS	L2	-	missense variant
1198126	0.5	800:0:2:0	2	A	Rv1069c_promoter	Rv1069c upstream	-	Rv1069c_c.-3853T>C	PROM	L2	-	upstream gene variant
1198656	0.333333	0:765:0:37	3	C	fadA3	Rv1074c	Probable beta-ketoacyl CoA thiolase FadA3	V240I (fadA3_c.718G>A)	CDS	L2	-	missense variant
1200192	0.5	5:0:797:0	2	G	Rv1075c	Rv1075c	Conserved exported protein	P60L (Rv1075c_c.179C>T)	CDS	L2	-	missense variant
1203581	0.5	0:800:0:2	2	C	pra	Rv1078	Probable proline-rich antigen homolog Pra	P90L (Rv1078_c.269C>T)	CDS	L2	-	missense variant
1205849	0.333333	761:0:41:0	3	A	greA_promoter	Rv1080c upstream	-	greA_c.-51T>C	PROM	L2	-	upstream gene variant
1206105	0.5	800:0:2:0	2	A	Rv1081c	Rv1081c	Probable conserved membrane protein	V105A (Rv1081c_c.314T>C)	CDS	L2	-	missense variant
1207920	0.5	0:800:0:2	2	C	Rv1084	Rv1084	Conserved protein	D95D (Rv1084_c.285C>T)	CDS	L2	-	synonymous variant
1210285	0.5	0:0:800:2	2	G	Rv1085c	Rv1085c	Possible hemolysin-like protein	A67E (Rv1085c_c.200C>A)	CDS	L2	-	missense variant
1210348	0.5	0:800:2:0	2	C	Rv1085c	Rv1085c	Possible hemolysin-like protein	G46A (Rv1085c_c.137G>C)	CDS	L2	-	missense variant
1215627	0.5	7:0:795:0	2	G	PE_promoter	PE upstream	-	PE_PGRS22_c.-842G>A	PROM	L2	-	upstream gene variant
1215742	0.333333	780:0:22:0	3	G	PE_promoter	PE upstream	-	PE_PGRS22_c.-727G>A	PROM	L2	-	upstream gene variant
1215743	0.333333	780:22:0:0	3	C	PE_promoter	PE upstream	-	PE_PGRS22_c.-726C>A	PROM	L2	-	upstream gene variant
1219683	0.333333	47:0:755:0	3	G	coaA	Rv1092c	Probable pantothenate kinase CoaA (pantothenic acid kinase)	G168G (coaA_c.504C>T)	CDS	L2	-	synonymous variant
1219871	0.25	0:24:0:778	4	T	coaA	Rv1092c	Probable pantothenate kinase CoaA (pantothenic acid kinase)	T106A (coaA_c.316A>G)	CDS	L2	-	missense variant
1222436	0.5	0:793:0:9	2	C	desA2	Rv1094	Possible acyl-[acyl-carrier protein] desaturase DesA2 (acyl-[ACP] desaturase) (stearoyl-ACP desaturase)	R160C (desA2_c.478C>T)	CDS	L2	-	missense variant
1224340	0.00990099	0:687:115:0	101	C	coaA_promoter	Rv1092c upstream	-	coaA_c.-4154G>C	PROM	L2	-	upstream gene variant
1232468	0.5	795:0:7:0	2	A	fum_promoter	Rv1098c upstream	-	fum_c.-4903T>C	PROM	L2	-	upstream gene variant
1239733	0.333333	3:0:799:0	3	G	vapC32	Rv1114	Possible toxin VapC32. Contains PIN domain.	G42S (vapC32_c.124G>A)	CDS	L2	-	missense variant
1240164	0.5	800:0:2:0	2	A	xseA_promoter	Rv1108c upstream	-	xseA_c.-4704T>C	PROM	L2	-	upstream gene variant
1240443	0.5	796:0:6:0	2	A	Rv1115	Rv1115	Possible exported protein	Q86R (Rv1115_c.257A>G)	CDS	L2	-	missense variant
1240924	0.5	0:0:6:796	2	T	Rv1109c_promoter	Rv1109c upstream	-	Rv1109c_c.-4829A>C	PROM	L2	-	upstream gene variant
1243654	0.5	0:2:0:800	2	T	Rv1118c_promoter	Rv1118c upstream	-	Rv1118c_c.-823A>G	PROM	L2	-	upstream gene variant
1247581	0.5	0:2:0:800	2	T	ephC	Rv1124	Probable epoxide hydrolase EphC (epoxide hydratase)	L152P (ephC_c.455T>C)	CDS	L2	-	missense variant
1253207	0.2	795:0:7:0	5	A	Rv1129c	Rv1129c	Probable transcriptional regulator protein	I443T (Rv1129c_c.1328T>C)	CDS	L2	-	missense variant	prpR-mediated drug tolerance	10.1038/s41564-018-0218-3
1253574	0.5	2:0:800:0	2	G	Rv1129c	Rv1129c	Probable transcriptional regulator protein	L321F (Rv1129c_c.961C>T)	CDS	L2	-	missense variant	prpR-mediated drug tolerance	10.1038/s41564-018-0218-3
1253750	0.333333	0:3:0:799	3	T	Rv1129c	Rv1129c	Probable transcriptional regulator protein	D262G (Rv1129c_c.785A>G)	CDS	L2	-	missense variant	prpR-mediated drug tolerance	10.1038/s41564-018-0218-3
1253900	0.5	796:4:2:0	4	A	Rv1129c	Rv1129c	Probable transcriptional regulator protein	L212R (Rv1129c_c.635T>G), L212P (Rv1129c_c.635T>C)	CDS, CDS	L2	-	missense variant, missense variant	prpR-mediated drug tolerance	10.1038/s41564-018-0218-3
1254056	0.5	0:0:4:798	2	T	Rv1129c	Rv1129c	Probable transcriptional regulator protein	D160A (Rv1129c_c.479A>C)	CDS	L2	-	missense variant	prpR-mediated drug tolerance	10.1038/s41564-018-0218-3
1254131	0.5	0:2:0:800	2	T	Rv1129c	Rv1129c	Probable transcriptional regulator protein	E135G (Rv1129c_c.404A>G)	CDS	L2	-	missense variant	prpR-mediated drug tolerance	10.1038/s41564-018-0218-3
1254623	0.5	2:0:800:0	2	G	prpD	Rv1130	Possible methylcitrate dehydratase PrpD	V23V (prpD_c.69G>A)	CDS	L2	-	synonymous variant
1261811	0.5	3:0:799:0	2	G	metE_promoter	Rv1133c upstream	-	metE_c.-465C>T	PROM	L2	-	upstream gene variant
1262172	0.5	0:800:0:2	2	C	metE_promoter	Rv1133c upstream	-	metE_c.-826G>A	PROM	L2	-	upstream gene variant
1264352	0.5	0:0:795:7	2	G	metE_promoter	Rv1133c upstream	-	metE_c.-3006C>A	PROM	L2	-	upstream gene variant
1265881	0.5	799:0:3:0	2	A	Rv1138c	Rv1138c	Possible oxidoreductase	I203T (Rv1138c_c.608T>C)	CDS	L2	-	missense variant
1267597	0.25	279:0:523:0	4	G	Rv1140	Rv1140	Probable integral membrane protein	G84D (Rv1140_c.251G>A)	CDS	L2	-	missense variant
1269577	0.5	0:800:0:2	2	C	echA10	Rv1142c	Probable enoyl-CoA hydratase EchA10 (enoyl hydrase) (unsaturated acyl-CoA hydratase) (crotonase)	D128N (echA10_c.382G>A)	CDS	L2	-	missense variant
1271302	0.5	0:791:0:11	2	C	Rv1144	Rv1144	Probable short-chain type dehydrogenase/reductase	R49R (Rv1144_c.147C>T)	CDS	L2	-	synonymous variant
1271313	0.5	0:800:0:2	2	C	Rv1144	Rv1144	Probable short-chain type dehydrogenase/reductase	A53V (Rv1144_c.158C>T)	CDS	L2	-	missense variant
1273216	0.5	2:0:800:0	2	G	mmpL13a	Rv1145	Probable conserved transmembrane transport protein MmpL13a	S265N (Rv1145_c.794G>A)	CDS	L2	-	missense variant
1275957	0.5	0:800:0:2	2	T	Rv1149_promoter	Rv1149 upstream	-	Rv1149_c.-1936T>C	PROM	L2	-	upstream gene variant
1276108	0.5	0:800:0:2	2	C	Rv1149_promoter	Rv1149 upstream	-	Rv1149_c.-1785C>T	PROM	L2	-	upstream gene variant
1277749	0.333333	799:0:3:0	3	A	Rv1148c_promoter	Rv1148c upstream	-	Rv1148c_c.-1T>C	PROM	L2	-	upstream gene variant
1277764	0.5	2:0:800:0	2	G	Rv1148c_promoter	Rv1148c upstream	-	Rv1148c_c.-16C>T	PROM	L2	-	upstream gene variant
1277768	0.5	0:2:0:800	2	T	Rv1148c_promoter	Rv1148c upstream	-	Rv1148c_c.-20A>G	PROM	L2	-	upstream gene variant
1277769	0.5	800:2:0:0	2	A	Rv1148c_promoter	Rv1148c upstream	-	Rv1148c_c.-21T>G	PROM	L2	-	upstream gene variant
1279968	0.166667	0:81:721:0	6	G	Rv1152	Rv1152	Probable transcriptional regulatory protein	G105A (Rv1152_c.314G>C)	CDS	L2	-	missense variant
1280013	0.5	800:2:0:0	2	A	Rv1152	Rv1152	Probable transcriptional regulatory protein	D120A (Rv1152_c.359A>C)	CDS	L2	-	missense variant
1281977	0.5	0:796:6:0	2	C	Rv1148c_promoter	Rv1148c upstream	-	Rv1148c_c.-4229G>C	PROM	L2	-	upstream gene variant
1281982	0.5	0:796:6:0	2	C	Rv1148c_promoter	Rv1148c upstream	-	Rv1148c_c.-4234G>C	PROM	L2	-	upstream gene variant
1281985	0.5	0:0:6:796	2	T	Rv1148c_promoter	Rv1148c upstream	-	Rv1148c_c.-4237A>C	PROM	L2	-	upstream gene variant
1282589	0.5	799:3:0:0	2	A	Rv1156	Rv1156	Conserved protein	D95A (Rv1156_c.284A>C)	CDS	L2	-	missense variant
1282687	0.25	27:775:0:0	4	C	Rv1156	Rv1156	Conserved protein	Q128K (Rv1156_c.382C>A)	CDS	L2	-	missense variant
1284441	0.5	0:24:778:0	2	G	Rv1158c	Rv1158c	Conserved hypothetical ala-, pro-rich protein	A141G (Rv1158c_c.422C>G)	CDS	L2	-	missense variant
1284442	0.5	0:778:0:24	2	C	Rv1158c	Rv1158c	Conserved hypothetical ala-, pro-rich protein	A141T (Rv1158c_c.421G>A)	CDS	L2	-	missense variant
1284460	0.333333	6:0:0:796	3	T	Rv1158c	Rv1158c	Conserved hypothetical ala-, pro-rich protein	T135S (Rv1158c_c.403A>T)	CDS	L2	-	missense variant
1286766	0.166667	0:639:163:0	6	G	mutT2	Rv1160	Probable mutator protein MutT2 (7,8-dihydro-8-oxoguanine-triphosphatase) (8-oxo-dGTPase)	G58R (mutT2_c.172G>C)	CDS	L2	-	missense variant
1287723	0.25	0:798:0:4	4	C	narG	Rv1161	Respiratory nitrate reductase (alpha chain) NarG	Y132Y (narG_c.396C>T)	CDS	L2	-	synonymous variant
1287915	0.5	0:800:0:2	2	C	narG	Rv1161	Respiratory nitrate reductase (alpha chain) NarG	V196V (narG_c.588C>T)	CDS	L2	-	synonymous variant
1290561	0.5	0:800:0:2	2	C	narG	Rv1161	Respiratory nitrate reductase (alpha chain) NarG	D1078D (narG_c.3234C>T)	CDS	L2	-	synonymous variant
1297355	0.5	800:0:2:0	2	A	lpqW	Rv1166	Probable conserved lipoprotein LpqW	T402A (lpqW_c.1204A>G)	CDS	L2	-	missense variant
1297396	0.5	0:800:0:2	2	C	lpqW	Rv1166	Probable conserved lipoprotein LpqW	R415R (lpqW_c.1245C>T)	CDS	L2	-	synonymous variant
1303125	0.5	9:0:793:0	2	G	fbiC	Rv1173	Probable F420 biosynthesis protein FbiC	V65V (fbiC_c.195G>A)	CDS	L2	-	synonymous variant
1305531	0.25	0:798:4:0	4	C	PE12_promoter	Rv1172c upstream	-	PE12_c.-2850G>C	PROM	L2	-	upstream gene variant
1305593	0.0909091	0:789:13:0	11	C	PE12_promoter	Rv1172c upstream	-	PE12_c.-2912G>C	PROM	L2	-	upstream gene variant
1305721	0.5	2:0:800:0	2	G	TB8.4	Rv1174c	Low molecular weight T-cell antigen TB8.4	A94V (TB8.4_c.281C>T)	CDS	L2	-	missense variant
1307142	0.5	2:0:800:0	2	G	fadH	Rv1175c	Probable NADPH dependent 2,4-dienoyl-CoA reductase FadH (2,4-dienoyl coenzyme A reductase) (4-enoyl-CoA reductase)	A362V (fadH_c.1085C>T)	CDS	L2	-	missense variant
1308030	0.5	0:799:0:3	2	C	fadH	Rv1175c	Probable NADPH dependent 2,4-dienoyl-CoA reductase FadH (2,4-dienoyl coenzyme A reductase) (4-enoyl-CoA reductase)	R66H (fadH_c.197G>A)	CDS	L2	-	missense variant
1309117	0.5	795:0:7:0	2	A	fdxC	Rv1177	Probable ferredoxin FdxC	D38G (fdxC_c.113A>G)	CDS	L2	-	missense variant
1310010	0.666667	0:2:1:799	3	T	Rv1178	Rv1178	Probable aminotransferase	V216A (Rv1178_c.647T>C), V216G (Rv1178_c.647T>G)	CDS, CDS	L2	-	missense variant, missense variant
1311218	0.5	0:4:0:798	2	T	Rv1179c	Rv1179c	Unknown protein	A694A (Rv1179c_c.2082A>G)	CDS	L2	-	synonymous variant
1312065	0.5	741:61:0:0	2	A	Rv1179c	Rv1179c	Unknown protein	V412G (Rv1179c_c.1235T>G)	CDS	L2	-	missense variant
1313065	0.333333	0:799:0:3	3	C	Rv1179c	Rv1179c	Unknown protein	A79T (Rv1179c_c.235G>A)	CDS	L2	-	missense variant
1313270	0.5	0:799:0:3	2	C	Rv1179c	Rv1179c	Unknown protein	R10R (Rv1179c_c.30G>A)	CDS	L2	-	synonymous variant
1315514	0.5	0:2:0:800	2	T	pks4	Rv1181	Probable polyketide beta-ketoacyl synthase Pks4	V94A (pks4_c.281T>C)	CDS	L2	-	missense variant
1315650	0.5	0:800:0:2	2	C	pks4	Rv1181	Probable polyketide beta-ketoacyl synthase Pks4	H139H (pks4_c.417C>T)	CDS	L2	-	synonymous variant
1321566	0.333333	0:0:6:796	3	T	mmpL10	Rv1183	Probable conserved transmembrane transport protein MmpL10	V16G (mmpL10_c.47T>G)	CDS	L2	-	missense variant
1323230	0.5	0:2:0:800	2	T	mmpL10	Rv1183	Probable conserved transmembrane transport protein MmpL10	S571P (mmpL10_c.1711T>C)	CDS	L2	-	missense variant
1324953	0.5	2:0:800:0	2	G	Rv1184c	Rv1184c	Possible exported protein	A220V (Rv1184c_c.659C>T)	CDS	L2	-	missense variant
1325197	0.5	0:798:0:4	2	C	Rv1184c	Rv1184c	Possible exported protein	G139S (Rv1184c_c.415G>A)	CDS	L2	-	missense variant
1327407	0.5	0:7:0:795	2	T	fadD21	Rv1185c	Probable fatty-acid-AMP ligase FadD21 (fatty-acid-AMP synthetase) (fatty-acid-AMP synthase)	T36A (fadD21_c.106A>G)	CDS	L2	-	missense variant
1327892	0.5	0:800:0:2	2	C	Rv1186c	Rv1186c	Conserved protein	D472N (Rv1186c_c.1414G>A)	CDS	L2	-	missense variant
1328040	0.5	0:2:0:800	2	T	Rv1186c	Rv1186c	Conserved protein	V422V (Rv1186c_c.1266A>G)	CDS	L2	-	synonymous variant
1328640	0.2	0:787:0:15	5	C	Rv1186c	Rv1186c	Conserved protein	L222L (Rv1186c_c.666G>A)	CDS	L2	-	synonymous variant
1328687	0.333333	0:799:3:0	3	G	Rv1186c	Rv1186c	Conserved protein	P207A (Rv1186c_c.619C>G)	CDS	L2	-	missense variant
1329234	0.333333	799:0:3:0	3	G	Rv1186c	Rv1186c	Conserved protein	D24D (Rv1186c_c.72C>T)	CDS	L2	-	synonymous variant
1329625	0.666667	2:798:0:2	3	C	rocA	Rv1187	Probable pyrroline-5-carboxylate dehydrogenase RocA	A79V (rocA_c.236C>T), A79D (rocA_c.236C>A)	CDS, CDS	L2	-	missense variant, missense variant
1330416	0.5	799:3:0:0	2	A	rocA	Rv1187	Probable pyrroline-5-carboxylate dehydrogenase RocA	M343L (rocA_c.1027A>C)	CDS	L2	-	missense variant
1330641	0.5	790:0:12:0	2	A	rocA	Rv1187	Probable pyrroline-5-carboxylate dehydrogenase RocA	T418A (rocA_c.1252A>G)	CDS	L2	-	missense variant
1330744	0.333333	0:799:0:3	3	C	rocA	Rv1187	Probable pyrroline-5-carboxylate dehydrogenase RocA	S452F (rocA_c.1355C>T)	CDS	L2	-	missense variant
1333259	0.5	2:0:800:0	2	G	Rv1190	Rv1190	Conserved hypothetical protein	A94T (Rv1190_c.280G>A)	CDS	L2	-	missense variant
1333669	0.0212766	0:0:622:180	47	T	Rv1190	Rv1190	Conserved hypothetical protein	G230G (Rv1190_c.690T>G)	CDS	L2	-	synonymous variant
1334537	0.2	0:12:0:790	5	T	Rv1191	Rv1191	Conserved protein	F203L (Rv1191_c.607T>C)	CDS	L2	-	missense variant
1336164	0.2	0:160:0:642	5	C	fadD36	Rv1193	Probable fatty-acid-CoA ligase FadD36 (fatty-acid-CoA synthetase) (fatty-acid-CoA synthase)	P124L (fadD36_c.371C>T)	CDS	L2	-	missense variant
1337322	0.5	0:795:0:7	2	C	Rv1194c	Rv1194c	Conserved protein	A398T (Rv1194c_c.1192G>A)	CDS	L2	-	missense variant
1338877	0.5	0:800:0:2	2	C	Rv1194c_promoter	Rv1194c upstream	-	Rv1194c_c.-364G>A	PROM	L2	-	upstream gene variant
1340578	0.00869565	0:146:0:656	115	T	Rv1194c_promoter	Rv1194c upstream	-	Rv1194c_c.-2065A>G	PROM	L2	-	upstream gene variant
1340595	0.5	0:800:0:2	2	C	Rv1194c_promoter	Rv1194c upstream	-	Rv1194c_c.-2082G>A	PROM	L2	-	upstream gene variant
1340657	0.333333	798:0:4:0	3	A	Rv1194c_promoter	Rv1194c upstream	-	Rv1194c_c.-2144T>C	PROM	L2	-	upstream gene variant
1341295	0.125	785:0:17:0	8	A	Rv1194c_promoter	Rv1194c upstream	-	Rv1194c_c.-2782T>C	PROM	L2	-	upstream gene variant
1341339	0.333333	0:3:0:799	3	T	Rv1194c_promoter	Rv1194c upstream	-	Rv1194c_c.-2826A>G	PROM	L2	-	upstream gene variant
1344860	0.5	2:800:0:0	2	C	dapD	Rv1201c	Tetrahydrodipicolinate N-succinyltransferase DapD	A104S (dapD_c.310G>T)	CDS	L2	-	missense variant
1348222	0.5	0:800:2:0	2	C	Rv1204c	Rv1204c	Conserved hypothetical protein	A135P (Rv1204c_c.403G>C)	CDS	L2	-	missense variant
1349733	0.5	0:780:22:0	2	G	fadD6	Rv1206	Probable fatty-acid-CoA ligase FadD6 (fatty-acid-CoA synthetase) (fatty-acid-CoA synthase)	E134D (fadD6_c.402G>C)	CDS	L2	-	missense variant
1350888	0.5	9:0:793:0	2	G	fadD6	Rv1206	Probable fatty-acid-CoA ligase FadD6 (fatty-acid-CoA synthetase) (fatty-acid-CoA synthase)	L519L (fadD6_c.1557G>A)	CDS	L2	-	synonymous variant
1351238	0.2	0:5:797:0	5	G	folP2	Rv1207	Dihydropteroate synthase 2 FolP2 (DHPS 2) (dihydropteroate pyrophosphorylase 2)	A16A (folP2_c.48G>C)	CDS	L2	-	synonymous variant
1351240	0.2	0:5:0:797	5	T	folP2	Rv1207	Dihydropteroate synthase 2 FolP2 (DHPS 2) (dihydropteroate pyrophosphorylase 2)	L17S (folP2_c.50T>C)	CDS	L2	-	missense variant
1351247	0.2	0:797:0:5	5	C	folP2	Rv1207	Dihydropteroate synthase 2 FolP2 (DHPS 2) (dihydropteroate pyrophosphorylase 2)	G19G (folP2_c.57C>T)	CDS	L2	-	synonymous variant
1351249	0.2	797:0:5:0	5	A	folP2	Rv1207	Dihydropteroate synthase 2 FolP2 (DHPS 2) (dihydropteroate pyrophosphorylase 2)	H20R (folP2_c.59A>G)	CDS	L2	-	missense variant
1351407	0.25	0:528:274:0	4	C	folP2	Rv1207	Dihydropteroate synthase 2 FolP2 (DHPS 2) (dihydropteroate pyrophosphorylase 2)	R73G (folP2_c.217C>G)	CDS	L2	-	missense variant
1352868	0.333333	27:0:775:0	3	G	gpgS	Rv1208	Probable glucosyl-3-phosphoglycerate synthase GpgS	R242Q (gpgS_c.725G>A)	CDS	L2	-	missense variant
1357075	0.5	800:0:2:0	2	A	glgA_promoter	Rv1212c upstream	-	glgA_c.-1414T>C	PROM	L2	-	upstream gene variant
1357114	0.166667	0:793:0:9	6	C	glgA_promoter	Rv1212c upstream	-	glgA_c.-1453G>A	PROM	L2	-	upstream gene variant
1358057	0.5	800:0:2:0	2	A	Rv1215c	Rv1215c	Conserved protein	L463P (Rv1215c_c.1388T>C)	CDS	L2	-	missense variant
1360653	0.333333	0:797:0:5	3	C	Rv1217c	Rv1217c	Probable tetronasin-transport integral membrane protein ABC transporter	L383L (Rv1217c_c.1149G>A)	CDS	L2	-	synonymous variant
1361190	0.0204082	727:0:75:0	49	G	Rv1217c	Rv1217c	Probable tetronasin-transport integral membrane protein ABC transporter	S204S (Rv1217c_c.612C>T)	CDS	L2	-	synonymous variant
1361285	0.2	0:5:0:797	5	C	Rv1217c	Rv1217c	Probable tetronasin-transport integral membrane protein ABC transporter	A173T (Rv1217c_c.517G>A)	CDS	L2	-	missense variant
1361813	0.5	0:798:0:4	2	C	Rv1218c	Rv1218c	Probable tetronasin-transport ATP-binding protein ABC transporter	Q307Q (Rv1218c_c.921G>A)	CDS	L2	-	synonymous variant
1362404	0.5	0:0:2:800	2	T	Rv1218c	Rv1218c	Probable tetronasin-transport ATP-binding protein ABC transporter	R110R (Rv1218c_c.330A>C)	CDS	L2	-	synonymous variant
1362849	0.5	0:4:0:798	2	T	Rv1219c	Rv1219c	Probable transcriptional regulatory protein	L171L (Rv1219c_c.513A>G)	CDS	L2	-	synonymous variant
1366263	0.25	796:6:0:0	4	A	htrA	Rv1223	Probable serine protease HtrA (DEGP protein)	D130A (htrA_c.389A>C)	CDS	L2	-	missense variant
1367793	0.5	0:0:800:2	2	G	tatB	Rv1224	Probable protein TatB	A111S (tatB_c.331G>T)	CDS	L2	-	missense variant
1371721	0.333333	4:798:0:0	3	C	Rv1225c_promoter	Rv1225c upstream	-	Rv1225c_c.-3000G>T	PROM	L2	-	upstream gene variant
1374065	0.142857	0:794:0:8	7	T	Rv1230c	Rv1230c	Possible membrane protein	S45G (Rv1230c_c.133A>G)	CDS	L2	-	missense variant
1374201	0.5	21:0:781:0	2	A	Rv1226c_promoter	Rv1226c upstream	-	Rv1226c_c.-3906T>C	PROM	L2	-	upstream gene variant
1374685	0.166667	0:721:81:0	6	C	Rv1231c	Rv1231c	Probable membrane protein	L60L (Rv1231c_c.180G>C)	CDS	L2	-	synonymous variant
1375044	0.5	0:22:780:0	2	C	Rv1232c	Rv1232c	Conserved protein	A375A (Rv1232c_c.1125G>C)	CDS	L2	-	synonymous variant
1376886	0.5	0:0:800:2	2	G	mrp_promoter	Rv1229c upstream	-	mrp_c.-3937C>A	PROM	L2	-	upstream gene variant
1380814	0.5	0:793:9:0	2	C	sugC	Rv1238	Probable sugar-transport ATP-binding protein ABC transporter SugC	T44S (sugC_c.131C>G)	CDS	L2	-	missense variant
1382498	0.333333	0:3:0:799	3	T	corA	Rv1239c	Possible magnesium and cobalt transport transmembrane protein CorA	Y182C (corA_c.545A>G)	CDS	L2	-	missense variant
1388246	0.5	0:2:0:800	2	T	Rv1245c	Rv1245c	Probable short-chain type dehydrogenase/reductase	H128R (Rv1245c_c.383A>G)	CDS	L2	-	missense variant
1389059	0.5	0:793:0:9	2	C	relB	Rv1247c	Antitoxin RelB	E62E (relB_c.186G>A)	CDS	L2	-	synonymous variant
1390172	0.333333	0:795:0:7	3	C	Rv1248c	Rv1248c	Multifunctional alpha-ketoglutarate metabolic enzyme	G961S (Rv1248c_c.2881G>A)	CDS	L2	-	missense variant
1395366	0.5	0:3:799:0	2	G	Rv1250	Rv1250	Probable drug-transport integral membrane protein	L396L (Rv1250_c.1188G>C)	CDS	L2	-	synonymous variant
1399413	0.5	0:800:0:2	2	C	lprE	Rv1252c	Probable lipoprotein LprE	Q164Q (lprE_c.492G>A)	CDS	L2	-	synonymous variant
1399526	0.333333	0:765:0:37	3	C	lprE	Rv1252c	Probable lipoprotein LprE	A127T (lprE_c.379G>A)	CDS	L2	-	missense variant
1400155	0.5	0:800:0:2	2	C	deaD	Rv1253	Probable cold-shock DeaD-box protein A homolog DeaD (ATP-dependent RNA helicase dead homolog)	G62G (deaD_c.186C>T)	CDS	L2	-	synonymous variant
1404949	0.5	800:2:0:0	2	A	Rv1257c	Rv1257c	Probable oxidoreductase	L379R (Rv1257c_c.1136T>G)	CDS	L2	-	missense variant
1406165	0.5	7:795:0:0	2	C	Rv1258c	Rv1258c	Probable conserved integral membrane transport protein	L392L (Rv1258c_c.1176G>T)	CDS	L2	-	synonymous variant
1406488	0.166667	0:773:0:29	6	C	Rv1258c	Rv1258c	Probable conserved integral membrane transport protein	V285I (Rv1258c_c.853G>A)	CDS	L2	-	missense variant
1407024	0.333333	795:7:0:0	3	A	Rv1258c	Rv1258c	Probable conserved integral membrane transport protein	L106R (Rv1258c_c.317T>G)	CDS	L2	-	missense variant
1408145	0.25	0:796:0:6	4	C	udgB	Rv1259	Probable uracil DNA glycosylase, UdgB	H269H (udgB_c.807C>T)	CDS	L2	-	synonymous variant
1409474	0.2	0:0:769:33	5	G	cyp130_promoter	Rv1256c upstream	-	cyp130_c.-4871C>A	PROM	L2	-	upstream gene variant
1409968	0.5	0:800:2:0	2	C	Rv1262c	Rv1262c	Hypothetical hit-like protein	L135L (Rv1262c_c.405G>C)	CDS	L2	-	synonymous variant
1412928	0.5	0:7:0:795	2	T	Rv1264	Rv1264	Adenylyl cyclase (ATP pyrophosphate-lyase) (adenylate cyclase)	D345D (Rv1264_c.1035T>C)	CDS	L2	-	synonymous variant
1414878	0.5	0:2:800:0	2	G	pknH	Rv1266c	Probable transmembrane serine/threonine-protein kinase H PknH (protein kinase H) (STPK H)	P321P (pknH_c.963C>G)	CDS	L2	-	synonymous variant
1415899	0.5	0:800:0:2	2	C	mcr11_promoter	MTB000063 upstream	-	mcr11_n.-2675G>A	PROM	L2	-	upstream gene variant
1416222	0.00502513	526:0:276:0	199	A	embR	Rv1267c	Probable transcriptional regulatory protein EmbR	F376L (embR_c.1126T>C)	CDS	L2	ethambutol	missense variant
1416232	0.0047619	495:0:307:0	210	A	embR	Rv1267c	Probable transcriptional regulatory protein EmbR	C372C (embR_c.1116T>C)	CDS	L2	ethambutol	synonymous variant
1416234	0.00483092	500:302:0:0	207	A	embR	Rv1267c	Probable transcriptional regulatory protein EmbR	C372G (embR_c.1114T>G)	CDS	L2	ethambutol	missense variant
1417155	0.333333	7:0:795:0	3	G	embR	Rv1267c	Probable transcriptional regulatory protein EmbR	P65S (embR_c.193C>T)	CDS	L2	ethambutol	missense variant
1418887	0.5	0:795:7:0	2	C	Rv1269c	Rv1269c	Conserved probable secreted protein	A23P (Rv1269c_c.67G>C)	CDS	L2	-	missense variant
1420436	0.5	2:800:0:0	2	C	Rv1272c	Rv1272c	Probable drugs-transport transmembrane ATP-binding protein ABC transporter	V624F (Rv1272c_c.1870G>T)	CDS	L2	-	missense variant
1426226	0.5	0:800:2:0	2	C	Rv1277	Rv1277	Conserved hypothetical protein	H21Q (Rv1277_c.63C>G)	CDS	L2	-	missense variant
1426904	0.5	0:800:0:2	2	C	Rv1277	Rv1277	Conserved hypothetical protein	S247S (Rv1277_c.741C>T)	CDS	L2	-	synonymous variant
1431702	0.5	0:0:3:799	2	T	oppA	Rv1280c	Probable periplasmic oligopeptide-binding lipoprotein OppA	D580A (oppA_c.1739A>C)	CDS	L2	-	missense variant
1435763	0.5	0:800:0:2	2	C	oppC	Rv1282c	Probable oligopeptide-transport integral membrane protein ABC transporter OppC	V127V (oppC_c.381G>A)	CDS	L2	-	synonymous variant
1443428	0.0169492	719:0:83:0	59	G	Rv1290A_promoter	Rv1290A upstream	-	Rv1290A_c.-1630G>A	PROM	L2	-	upstream gene variant
1443479	0.5	2:0:800:0	2	G	Rv1290A_promoter	Rv1290A upstream	-	Rv1290A_c.-1579G>A	PROM	L2	-	upstream gene variant
1443607	0.5	40:762:0:0	2	C	Rv1290c	Rv1290c	Conserved protein	A481S (Rv1290c_c.1441G>T)	CDS	L2	-	missense variant
1444743	0.333333	765:0:37:0	3	A	Rv1290c	Rv1290c	Conserved protein	L102P (Rv1290c_c.305T>C)	CDS	L2	-	missense variant
1445516	0.25	774:0:28:0	4	A	Rv1291c	Rv1291c	Conserved hypothetical secreted protein	Y107H (Rv1291c_c.319T>C)	CDS	L2	-	missense variant
1445734	0.5	0:796:0:6	2	C	Rv1291c	Rv1291c	Conserved hypothetical secreted protein	S34N (Rv1291c_c.101G>A)	CDS	L2	-	missense variant
1446733	0.166667	65:0:737:0	6	G	argS	Rv1292	Probable arginyl-tRNA synthetase ArgS (ARGRS) (arginine--tRNA ligase)	A119T (argS_c.355G>A)	CDS	L2	-	missense variant
1448399	0.5	0:800:0:2	2	C	lysA	Rv1293	Diaminopimelate decarboxylase LysA (DAP decarboxylase)	T124T (lysA_c.372C>T)	CDS	L2	-	synonymous variant
1453000	0.5	0:800:0:2	2	C	rho_promoter	Rv1297 upstream	-	rho_c.-204C>T	PROM	L2	-	upstream gene variant
1462152	0.333333	35:767:0:0	3	C	atpH	Rv1307	Probable ATP synthase delta chain AtpH	R104S (atpH_c.310C>A)	CDS	L2	-	missense variant
1462412	0.5	2:0:800:0	2	G	atpH	Rv1307	Probable ATP synthase delta chain AtpH	M190I (atpH_c.570G>A)	CDS	L2	-	missense variant
1463923	0.5	0:800:0:2	2	C	atpA	Rv1308	Probable ATP synthase alpha chain AtpA	T232T (atpA_c.696C>T)	CDS	L2	-	synonymous variant
1468150	0.5	0:800:0:2	2	C	murA_promoter	Rv1315 upstream	-	murA_c.-2171C>T	PROM	L2	-	upstream gene variant
1469630	0.5	2:0:0:800	2	T	Rv1313c_promoter	Rv1313c upstream	-	Rv1313c_c.-125A>T	PROM	L2	-	upstream gene variant
1469643	0.333333	0:799:0:3	3	C	Rv1313c_promoter	Rv1313c upstream	-	Rv1313c_c.-138G>A	PROM	L2	-	upstream gene variant
1469644	0.333333	3:0:799:0	3	G	Rv1313c_promoter	Rv1313c upstream	-	Rv1313c_c.-139C>T	PROM	L2	-	upstream gene variant
1471836	0.5	800:0:2:0	2	A	Rv1313c_promoter	Rv1313c upstream	-	Rv1313c_c.-2331T>C	PROM	L2	-	upstream gene variant
1472127	0.5	0:799:0:3	2	C	Rv1313c_promoter	Rv1313c upstream	-	Rv1313c_c.-2622G>A	PROM	L2	-	upstream gene variant
1472150	0.142857	12:0:0:790	7	T	Rv1313c_promoter	Rv1313c upstream	-	Rv1313c_c.-2645A>T	PROM	L2	-	upstream gene variant
1472151	0.5	0:796:0:6	2	C	Rv1313c_promoter	Rv1313c upstream	-	Rv1313c_c.-2646G>A	PROM	L2	-	upstream gene variant
1472160	0.5	0:800:0:2	2	C	Rv1313c_promoter	Rv1313c upstream	-	Rv1313c_c.-2655G>A	PROM	L2	-	upstream gene variant
1472164	0.5	2:0:800:0	2	G	Rv1313c_promoter	Rv1313c upstream	-	Rv1313c_c.-2659C>T	PROM	L2	-	upstream gene variant
1472172	0.111111	0:18:0:784	9	T	Rv1313c_promoter	Rv1313c upstream	-	Rv1313c_c.-2667A>G	PROM	L2	-	upstream gene variant
1472177	0.5	0:800:0:2	2	C	Rv1313c_promoter	Rv1313c upstream	-	Rv1313c_c.-2672G>A	PROM	L2	-	upstream gene variant
1472181	0.5	2:0:800:0	2	G	Rv1313c_promoter	Rv1313c upstream	-	Rv1313c_c.-2676C>T	PROM	L2	-	upstream gene variant
1472203	0.25	9:0:793:0	4	G	Rv1313c_promoter	Rv1313c upstream	-	Rv1313c_c.-2698C>T	PROM	L2	-	upstream gene variant
1472210	0.666667	798:3:0:1	3	A	Rv1313c_promoter	Rv1313c upstream	-	Rv1313c_c.-2705T>G, Rv1313c_c.-2705T>A	PROM, PROM	L2	-	upstream gene variant, upstream gene variant
1472213	0.5	0:3:799:0	2	G	Rv1313c_promoter	Rv1313c upstream	-	Rv1313c_c.-2708C>G	PROM	L2	-	upstream gene variant
1472215	0.5	799:0:3:0	2	A	Rv1313c_promoter	Rv1313c upstream	-	Rv1313c_c.-2710T>C	PROM	L2	-	upstream gene variant
1472222	0.5	2:0:800:0	2	G	Rv1313c_promoter	Rv1313c upstream	-	Rv1313c_c.-2717C>T	PROM	L2	-	upstream gene variant
1472229	0.5	0:800:0:2	2	C	Rv1313c_promoter	Rv1313c upstream	-	Rv1313c_c.-2724G>A	PROM	L2	-	upstream gene variant
1472234	0.5	0:2:0:800	2	T	Rv1313c_promoter	Rv1313c upstream	-	Rv1313c_c.-2729A>G	PROM	L2	-	upstream gene variant
1472240	0.666667	2:1:799:0	3	G	Rv1313c_promoter	Rv1313c upstream	-	Rv1313c_c.-2735C>G, Rv1313c_c.-2735C>T	PROM, PROM	L2	-	upstream gene variant, upstream gene variant
1472242	0.5	0:800:0:2	2	C	Rv1313c_promoter	Rv1313c upstream	-	Rv1313c_c.-2737G>A	PROM	L2	-	upstream gene variant
1472251	0.333333	3:0:799:0	3	G	Rv1313c_promoter	Rv1313c upstream	-	Rv1313c_c.-2746C>T	PROM	L2	-	upstream gene variant
1472344	0.25	0:798:0:4	4	C	Rv1313c_promoter	Rv1313c upstream	-	Rv1313c_c.-2839G>A	PROM	L2	-	upstream gene variant
1472349	0.5	800:2:0:0	2	A	Rv1313c_promoter	Rv1313c upstream	-	Rv1313c_c.-2844T>G	PROM	L2	-	upstream gene variant
1472359	0.2	797:5:0:0	5	A	Rv1313c_promoter	Rv1313c upstream	-	Rv1313c_c.-2854T>G	PROM	L2	-	upstream gene variant
1472362	0.333333	0:798:0:4	3	C	Rv1313c_promoter	Rv1313c upstream	-	Rv1313c_c.-2857G>A	PROM	L2	-	upstream gene variant
1472374	0.5	0:0:2:800	2	T	Rv1313c_promoter	Rv1313c upstream	-	Rv1313c_c.-2869A>C	PROM	L2	-	upstream gene variant
1472378	0.333333	0:0:796:6	3	G	Rv1313c_promoter	Rv1313c upstream	-	Rv1313c_c.-2873C>A	PROM	L2	-	upstream gene variant
1472379	0.666667	0:3:5:794	3	T	Rv1313c_promoter	Rv1313c upstream	-	Rv1313c_c.-2874A>C, Rv1313c_c.-2874A>G	PROM, PROM	L2	-	upstream gene variant, upstream gene variant
1472382	0.333333	6:0:796:0	3	G	Rv1313c_promoter	Rv1313c upstream	-	Rv1313c_c.-2877C>T	PROM	L2	-	upstream gene variant
1472389	0.333333	3:0:799:0	3	G	Rv1313c_promoter	Rv1313c upstream	-	Rv1313c_c.-2884C>T	PROM	L2	-	upstream gene variant
1472390	0.5	2:0:0:800	2	T	Rv1313c_promoter	Rv1313c upstream	-	Rv1313c_c.-2885A>T	PROM	L2	-	upstream gene variant
1472391	0.5	0:800:0:2	2	C	Rv1313c_promoter	Rv1313c upstream	-	Rv1313c_c.-2886G>A	PROM	L2	-	upstream gene variant
1472396	0.333333	799:0:0:3	3	A	Rv1313c_promoter	Rv1313c upstream	-	Rv1313c_c.-2891T>A	PROM	L2	-	upstream gene variant
1472400	0.2	0:791:0:11	5	C	Rv1313c_promoter	Rv1313c upstream	-	Rv1313c_c.-2895G>A	PROM	L2	-	upstream gene variant
1472507	0.5	0:799:3:0	2	C	Rv1313c_promoter	Rv1313c upstream	-	Rv1313c_c.-3002G>C	PROM	L2	-	upstream gene variant
1472517	0.25	6:0:0:796	4	T	Rv1313c_promoter	Rv1313c upstream	-	Rv1313c_c.-3012A>T	PROM	L2	-	upstream gene variant
1472518	0.666667	0:2:797:3	3	G	Rv1313c_promoter	Rv1313c upstream	-	Rv1313c_c.-3013C>A, Rv1313c_c.-3013C>G	PROM, PROM	L2	-	upstream gene variant, upstream gene variant
1472530	0.25	8:0:794:0	4	G	Rv1313c_promoter	Rv1313c upstream	-	Rv1313c_c.-3025C>T	PROM	L2	-	upstream gene variant
1472537	0.25	0:794:0:8	4	C	Rv1313c_promoter	Rv1313c upstream	-	Rv1313c_c.-3032G>A	PROM	L2	-	upstream gene variant
1472541	0.5	0:0:3:799	2	T	Rv1313c_promoter	Rv1313c upstream	-	Rv1313c_c.-3036A>C	PROM	L2	-	upstream gene variant
1472544	0.5	5:795:2:0	4	C	Rv1313c_promoter	Rv1313c upstream	-	Rv1313c_c.-3039G>C, Rv1313c_c.-3039G>T	PROM, PROM	L2	-	upstream gene variant, upstream gene variant
1472545	0.25	794:0:0:8	4	A	Rv1313c_promoter	Rv1313c upstream	-	Rv1313c_c.-3040T>A	PROM	L2	-	upstream gene variant
1472566	0.333333	4:0:798:0	3	G	Rv1313c_promoter	Rv1313c upstream	-	Rv1313c_c.-3061C>T	PROM	L2	-	upstream gene variant
1472570	0.5	4:0:798:0	2	G	Rv1313c_promoter	Rv1313c upstream	-	Rv1313c_c.-3065C>T	PROM	L2	-	upstream gene variant
1472571	0.333333	0:9:793:0	3	G	Rv1313c_promoter	Rv1313c upstream	-	Rv1313c_c.-3066C>G	PROM	L2	-	upstream gene variant
1472579	0.333333	0:0:796:6	3	G	Rv1313c_promoter	Rv1313c upstream	-	Rv1313c_c.-3074C>A	PROM	L2	-	upstream gene variant
1472581	0.2	791:0:0:11	5	A	Rv1313c_promoter	Rv1313c upstream	-	Rv1313c_c.-3076T>A	PROM	L2	-	upstream gene variant
1472598	0.333333	790:11:0:1	6	A	Rv1313c_promoter	Rv1313c upstream	-	Rv1313c_c.-3093T>A, Rv1313c_c.-3093T>G	PROM, PROM	L2	-	upstream gene variant, upstream gene variant
1472599	0.333333	1:0:794:7	6	G	Rv1313c_promoter	Rv1313c upstream	-	Rv1313c_c.-3094C>A, Rv1313c_c.-3094C>T	PROM, PROM	L2	-	upstream gene variant, upstream gene variant
1472616	0.125	12:0:790:0	8	G	Rv1313c_promoter	Rv1313c upstream	-	Rv1313c_c.-3111C>T	PROM	L2	-	upstream gene variant
1472619	0.5	0:800:0:2	2	C	Rv1313c_promoter	Rv1313c upstream	-	Rv1313c_c.-3114G>A	PROM	L2	-	upstream gene variant
1472635	0.5	2:0:800:0	2	G	Rv1313c_promoter	Rv1313c upstream	-	Rv1313c_c.-3130C>T	PROM	L2	-	upstream gene variant
1472655	0.5	3:0:798:1	4	G	Rv1313c_promoter	Rv1313c upstream	-	Rv1313c_c.-3150C>A, Rv1313c_c.-3150C>T	PROM, PROM	L2	-	upstream gene variant, upstream gene variant
1472658	0.5	2:0:800:0	2	G	Rv1313c_promoter	Rv1313c upstream	-	Rv1313c_c.-3153C>T	PROM	L2	-	upstream gene variant
1472697	0.5	0:2:0:800	2	T	Rv1313c_promoter	Rv1313c upstream	-	Rv1313c_c.-3192A>G	PROM	L2	-	upstream gene variant
1472713	0.333333	0:7:0:795	3	T	Rv1313c_promoter	Rv1313c upstream	-	Rv1313c_c.-3208A>G	PROM	L2	-	upstream gene variant
1472714	0.333333	799:0:3:0	3	A	Rv1313c_promoter	Rv1313c upstream	-	Rv1313c_c.-3209T>C	PROM	L2	-	upstream gene variant
1472716	0.25	0:794:0:8	4	C	Rv1313c_promoter	Rv1313c upstream	-	Rv1313c_c.-3211G>A	PROM	L2	-	upstream gene variant
1472733	0.25	5:0:797:0	4	G	Rv1313c_promoter	Rv1313c upstream	-	Rv1313c_c.-3228C>T	PROM	L2	-	upstream gene variant
1472734	0.5	0:799:0:3	2	C	Rv1313c_promoter	Rv1313c upstream	-	Rv1313c_c.-3229G>A	PROM	L2	-	upstream gene variant
1472741	0.5	3:0:799:0	2	G	Rv1313c_promoter	Rv1313c upstream	-	Rv1313c_c.-3236C>T	PROM	L2	-	upstream gene variant
1472742	0.2	0:796:0:6	5	C	Rv1313c_promoter	Rv1313c upstream	-	Rv1313c_c.-3237G>A	PROM	L2	-	upstream gene variant
1472744	0.2	791:0:11:0	5	A	Rv1313c_promoter	Rv1313c upstream	-	Rv1313c_c.-3239T>C	PROM	L2	-	upstream gene variant
1472754	0.5	0:0:800:2	2	G	Rv1313c_promoter	Rv1313c upstream	-	Rv1313c_c.-3249C>A	PROM	L2	-	upstream gene variant
1472767	0.5	3:0:799:0	2	G	Rv1313c_promoter	Rv1313c upstream	-	Rv1313c_c.-3262C>T	PROM	L2	-	upstream gene variant
1472781	0.2	0:791:0:11	5	C	Rv1313c_promoter	Rv1313c upstream	-	Rv1313c_c.-3276G>A	PROM	L2	-	upstream gene variant
1472793	0.2	790:0:0:12	5	A	Rv1313c_promoter	Rv1313c upstream	-	Rv1313c_c.-3288T>A	PROM	L2	-	upstream gene variant
1472803	0.25	9:0:0:793	4	T	Rv1313c_promoter	Rv1313c upstream	-	Rv1313c_c.-3298A>T	PROM	L2	-	upstream gene variant
1472887	0.5	0:2:800:0	2	G	Rv1313c_promoter	Rv1313c upstream	-	Rv1313c_c.-3382C>G	PROM	L2	-	upstream gene variant
1472895	0.142857	0:789:0:13	7	C	Rv1313c_promoter	Rv1313c upstream	-	Rv1313c_c.-3390G>A	PROM	L2	-	upstream gene variant
1472912	0.5	0:800:0:2	2	C	Rv1313c_promoter	Rv1313c upstream	-	Rv1313c_c.-3407G>A	PROM	L2	-	upstream gene variant
1472917	0.5	2:0:800:0	2	G	Rv1313c_promoter	Rv1313c upstream	-	Rv1313c_c.-3412C>T	PROM	L2	-	upstream gene variant
1473035	0.125	13:0:789:0	8	G	Rv1313c_promoter	Rv1313c upstream	-	Rv1313c_c.-3530C>T	PROM	L2	-	upstream gene variant
1473053	0.333333	9:0:0:793	3	T	Rv1313c_promoter	Rv1313c upstream	-	Rv1313c_c.-3548A>T	PROM	L2	-	upstream gene variant
1473056	0.166667	791:0:0:11	6	A	Rv1313c_promoter	Rv1313c upstream	-	Rv1313c_c.-3551T>A	PROM	L2	-	upstream gene variant
1473062	0.25	10:0:0:792	4	T	Rv1313c_promoter	Rv1313c upstream	-	Rv1313c_c.-3557A>T	PROM	L2	-	upstream gene variant
1473068	0.2	791:0:11:0	5	A	Rv1313c_promoter	Rv1313c upstream	-	Rv1313c_c.-3563T>C	PROM	L2	-	upstream gene variant
1473081	0.333333	0:799:0:3	3	C	Rv1313c_promoter	Rv1313c upstream	-	Rv1313c_c.-3576G>A	PROM	L2	-	upstream gene variant
1473099	0.666667	2:0:1:799	3	T	Rv1313c_promoter	Rv1313c upstream	-	Rv1313c_c.-3594A>C, Rv1313c_c.-3594A>T	PROM, PROM	L2	-	upstream gene variant, upstream gene variant
1473148	0.333333	3:0:799:0	3	G	Rv1313c_promoter	Rv1313c upstream	-	Rv1313c_c.-3643C>T	PROM	L2	-	upstream gene variant
1473163	0.333333	0:799:0:3	3	C	Rv1313c_promoter	Rv1313c upstream	-	Rv1313c_c.-3658G>A	PROM	L2	-	upstream gene variant
1473172	0.5	0:3:0:799	2	T	Rv1313c_promoter	Rv1313c upstream	-	Rv1313c_c.-3667A>G	PROM	L2	-	upstream gene variant
1473177	0.2	8:0:794:0	5	G	Rv1313c_promoter	Rv1313c upstream	-	Rv1313c_c.-3672C>T	PROM	L2	-	upstream gene variant
1473192	0.333333	795:0:7:0	3	A	Rv1313c_promoter	Rv1313c upstream	-	Rv1313c_c.-3687T>C	PROM	L2	-	upstream gene variant
1473205	0.25	0:5:0:797	4	T	Rv1313c_promoter	Rv1313c upstream	-	Rv1313c_c.-3700A>G	PROM	L2	-	upstream gene variant
1473226	0.5	0:799:0:3	2	C	Rv1313c_promoter	Rv1313c upstream	-	Rv1313c_c.-3721G>A	PROM	L2	-	upstream gene variant
1473246	0.5	800:0:2:0	2	A	Rv1313c_promoter	Rv1313c upstream	-	Rv1313c_c.-3741T>C	PROM	L2	-	upstream gene variant
1473352	0.333333	0:795:0:7	3	C	Rv1313c_promoter	Rv1313c upstream	-	Rv1313c_c.-3847G>A	PROM	L2	-	upstream gene variant
1473933	0.5	0:800:0:2	2	C	Rv1313c_promoter	Rv1313c upstream	-	Rv1313c_c.-4428G>A	PROM	L2	-	upstream gene variant
1474218	0.5	6:0:0:796	2	T	Rv1313c_promoter	Rv1313c upstream	-	Rv1313c_c.-4713A>T	PROM	L2	-	upstream gene variant
1474228	0.666667	1:4:0:797	3	T	Rv1313c_promoter	Rv1313c upstream	-	Rv1313c_c.-4723A>T, Rv1313c_c.-4723A>G	PROM, PROM	L2	-	upstream gene variant, upstream gene variant
1474249	0.2	0:0:795:7	5	G	Rv1313c_promoter	Rv1313c upstream	-	Rv1313c_c.-4744C>A	PROM	L2	-	upstream gene variant
1474252	0.333333	4:0:0:798	3	T	Rv1313c_promoter	Rv1313c upstream	-	Rv1313c_c.-4747A>T	PROM	L2	-	upstream gene variant
1474269	0.5	0:799:0:3	2	C	Rv1313c_promoter	Rv1313c upstream	-	Rv1313c_c.-4764G>A	PROM	L2	-	upstream gene variant
1474387	0.333333	0:799:0:3	3	C	Rv1313c_promoter	Rv1313c upstream	-	Rv1313c_c.-4882G>A	PROM	L2	-	upstream gene variant
1474584	0.5	0:800:0:2	2	C	Rv1314c_promoter	Rv1314c upstream	-	Rv1314c_c.-4332G>A	PROM	L2	-	upstream gene variant
1474637	0.333333	0:799:0:3	3	C	Rv1314c_promoter	Rv1314c upstream	-	Rv1314c_c.-4385G>A	PROM	L2	-	upstream gene variant
1474638	0.333333	0:799:3:0	3	C	Rv1314c_promoter	Rv1314c upstream	-	Rv1314c_c.-4386G>C	PROM	L2	-	upstream gene variant
1474747	0.5	2:800:0:0	2	C	Rv1314c_promoter	Rv1314c upstream	-	Rv1314c_c.-4495G>T	PROM	L2	-	upstream gene variant
1474777	0.333333	0:3:0:799	3	T	Rv1314c_promoter	Rv1314c upstream	-	Rv1314c_c.-4525A>G	PROM	L2	-	upstream gene variant
1474779	0.5	2:0:800:0	2	G	Rv1314c_promoter	Rv1314c upstream	-	Rv1314c_c.-4527C>T	PROM	L2	-	upstream gene variant
1474782	0.333333	3:0:799:0	3	G	Rv1314c_promoter	Rv1314c upstream	-	Rv1314c_c.-4530C>T	PROM	L2	-	upstream gene variant
1474790	0.5	0:800:0:2	2	C	Rv1314c_promoter	Rv1314c upstream	-	Rv1314c_c.-4538G>A	PROM	L2	-	upstream gene variant
1474794	0.4	1:796:0:5	5	C	Rv1314c_promoter	Rv1314c upstream	-	Rv1314c_c.-4542G>A, Rv1314c_c.-4542G>T	PROM, PROM	L2	-	upstream gene variant, upstream gene variant
1474798	0.5	0:800:0:2	2	C	Rv1314c_promoter	Rv1314c upstream	-	Rv1314c_c.-4546G>A	PROM	L2	-	upstream gene variant
1474804	0.5	0:800:0:2	2	C	Rv1314c_promoter	Rv1314c upstream	-	Rv1314c_c.-4552G>A	PROM	L2	-	upstream gene variant
1474823	0.166667	0:793:9:0	6	C	Rv1314c_promoter	Rv1314c upstream	-	Rv1314c_c.-4571G>C	PROM	L2	-	upstream gene variant
1474827	0.333333	0:796:0:6	3	C	Rv1314c_promoter	Rv1314c upstream	-	Rv1314c_c.-4575G>A	PROM	L2	-	upstream gene variant
1474830	0.666667	798:0:1:3	3	A	Rv1314c_promoter	Rv1314c upstream	-	Rv1314c_c.-4578T>A, Rv1314c_c.-4578T>C	PROM, PROM	L2	-	upstream gene variant, upstream gene variant
1474831	0.75	794:2:1:5	4	A	Rv1314c_promoter	Rv1314c upstream	-	Rv1314c_c.-4579T>G, Rv1314c_c.-4579T>C, Rv1314c_c.-4579T>A	PROM, PROM, PROM	L2	-	upstream gene variant, upstream gene variant, upstream gene variant
1474839	0.333333	0:799:0:3	3	C	Rv1314c_promoter	Rv1314c upstream	-	Rv1314c_c.-4587G>A	PROM	L2	-	upstream gene variant
1474864	0.111111	0:792:0:10	9	C	Rv1314c_promoter	Rv1314c upstream	-	Rv1314c_c.-4612G>A	PROM	L2	-	upstream gene variant
1474866	0.2	9:793:0:0	5	C	Rv1314c_promoter	Rv1314c upstream	-	Rv1314c_c.-4614G>T	PROM	L2	-	upstream gene variant
1474869	0.25	0:2:792:8	8	G	Rv1314c_promoter	Rv1314c upstream	-	Rv1314c_c.-4617C>G, Rv1314c_c.-4617C>A	PROM, PROM	L2	-	upstream gene variant, upstream gene variant
1474883	0.142857	0:7:0:795	7	T	Rv1314c_promoter	Rv1314c upstream	-	Rv1314c_c.-4631A>G	PROM	L2	-	upstream gene variant
1474892	0.1	10:0:792:0	10	G	Rv1314c_promoter	Rv1314c upstream	-	Rv1314c_c.-4640C>T	PROM	L2	-	upstream gene variant
1474896	0.142857	791:0:11:0	7	A	Rv1314c_promoter	Rv1314c upstream	-	Rv1314c_c.-4644T>C	PROM	L2	-	upstream gene variant
1474902	0.333333	0:7:0:795	3	T	Rv1314c_promoter	Rv1314c upstream	-	Rv1314c_c.-4650A>G	PROM	L2	-	upstream gene variant
1474903	0.25	0:5:0:797	4	T	Rv1314c_promoter	Rv1314c upstream	-	Rv1314c_c.-4651A>G	PROM	L2	-	upstream gene variant
1474904	0.0714286	0:21:781:0	14	G	Rv1314c_promoter	Rv1314c upstream	-	Rv1314c_c.-4652C>G	PROM	L2	-	upstream gene variant
1474905	0.5	0:2:0:800	2	T	Rv1314c_promoter	Rv1314c upstream	-	Rv1314c_c.-4653A>G	PROM	L2	-	upstream gene variant
1474913	0.333333	7:2:0:793	6	T	Rv1314c_promoter	Rv1314c upstream	-	Rv1314c_c.-4661A>T, Rv1314c_c.-4661A>G	PROM, PROM	L2	-	upstream gene variant, upstream gene variant
1474920	0.5	2:5:795:0	4	G	Rv1314c_promoter	Rv1314c upstream	-	Rv1314c_c.-4668C>G, Rv1314c_c.-4668C>T	PROM, PROM	L2	-	upstream gene variant, upstream gene variant
1474932	0.333333	0:798:0:4	3	C	Rv1314c_promoter	Rv1314c upstream	-	Rv1314c_c.-4680G>A	PROM	L2	-	upstream gene variant
1475122	0.5	0:799:0:3	2	C	Rv1314c_promoter	Rv1314c upstream	-	Rv1314c_c.-4870G>A	PROM	L2	-	upstream gene variant
1475129	0.666667	1:0:798:3	3	G	Rv1314c_promoter	Rv1314c upstream	-	Rv1314c_c.-4877C>T, Rv1314c_c.-4877C>A	PROM, PROM	L2	-	upstream gene variant, upstream gene variant
1475154	0.666667	3:798:0:1	3	C	Rv1314c_promoter	Rv1314c upstream	-	Rv1314c_c.-4902G>T, Rv1314c_c.-4902G>A	PROM, PROM	L2	-	upstream gene variant, upstream gene variant
1475175	0.333333	4:0:798:0	3	G	Rv1314c_promoter	Rv1314c upstream	-	Rv1314c_c.-4923C>T	PROM	L2	-	upstream gene variant
1475188	0.5	0:799:0:3	2	C	Rv1314c_promoter	Rv1314c upstream	-	Rv1314c_c.-4936G>A	PROM	L2	-	upstream gene variant
1475574	0.25	9:793:0:0	4	C	rrf_promoter	MTB000021 upstream	-	rrf_n.-1325C>A	PROM	L2	-	upstream gene variant
1475673	0.5	0:4:0:798	2	T	rrf_promoter	MTB000021 upstream	-	rrf_n.-1226T>C	PROM	L2	-	upstream gene variant
1475687	0.5	0:798:0:4	2	C	rrf_promoter	MTB000021 upstream	-	rrf_n.-1212C>T	PROM	L2	-	upstream gene variant
1475688	0.5	0:4:798:0	2	G	rrf_promoter	MTB000021 upstream	-	rrf_n.-1211G>C	PROM	L2	-	upstream gene variant
1475699	0.4	1:797:0:4	5	C	rrf_promoter	MTB000021 upstream	-	rrf_n.-1200C>T, rrf_n.-1200C>A	PROM, PROM	L2	-	upstream gene variant, upstream gene variant
1475703	0.5	799:0:3:0	2	A	rrf_promoter	MTB000021 upstream	-	rrf_n.-1196A>G	PROM	L2	-	upstream gene variant
1475704	0.5	0:800:0:2	2	C	rrf_promoter	MTB000021 upstream	-	rrf_n.-1195C>T	PROM	L2	-	upstream gene variant
1475783	0.333333	0:0:6:796	3	T	rrf_promoter	MTB000021 upstream	-	rrf_n.-1116T>G	PROM	L2	-	upstream gene variant
1475803	0.142857	0:11:0:791	7	T	rrf_promoter	MTB000021 upstream	-	rrf_n.-1096T>C	PROM	L2	-	upstream gene variant
1475804	0.2	0:11:791:0	5	G	rrf_promoter	MTB000021 upstream	-	rrf_n.-1095G>C	PROM	L2	-	upstream gene variant
1475816	0.2	0:791:11:0	5	C	rrf_promoter	MTB000021 upstream	-	rrf_n.-1083C>G	PROM	L2	-	upstream gene variant
1475817	0.166667	790:0:12:0	6	A	rrf_promoter	MTB000021 upstream	-	rrf_n.-1082A>G	PROM	L2	-	upstream gene variant
1475858	0.25	0:9:0:793	4	T	rrf_promoter	MTB000021 upstream	-	rrf_n.-1041T>C	PROM	L2	-	upstream gene variant
1475866	0.333333	7:0:0:795	3	T	rrf_promoter	MTB000021 upstream	-	rrf_n.-1033T>A	PROM	L2	-	upstream gene variant
1476141	0.333333	796:0:6:0	3	A	rrf_promoter	MTB000021 upstream	-	rrf_n.-758A>G	PROM	L2	-	upstream gene variant
1476153	0.333333	0:7:0:795	3	T	rrf_promoter	MTB000021 upstream	-	rrf_n.-746T>C	PROM	L2	-	upstream gene variant
1476164	0.5	799:0:3:0	2	A	rrf_promoter	MTB000021 upstream	-	rrf_n.-735A>G	PROM	L2	-	upstream gene variant
1476165	0.666667	2:0:1:799	3	T	rrf_promoter	MTB000021 upstream	-	rrf_n.-734T>A, rrf_n.-734T>G	PROM, PROM	L2	-	upstream gene variant, upstream gene variant
1476194	0.25	797:0:5:0	4	A	rrf_promoter	MTB000021 upstream	-	rrf_n.-705A>G	PROM	L2	-	upstream gene variant
1476200	0.333333	798:0:0:4	3	A	rrf_promoter	MTB000021 upstream	-	rrf_n.-699A>T	PROM	L2	-	upstream gene variant
1476201	0.333333	0:798:0:4	3	C	rrf_promoter	MTB000021 upstream	-	rrf_n.-698C>T	PROM	L2	-	upstream gene variant
1476224	0.5	800:0:2:0	2	A	rrf_promoter	MTB000021 upstream	-	rrf_n.-675A>G	PROM	L2	-	upstream gene variant
1476225	0.5	0:0:5:797	2	T	rrf_promoter	MTB000021 upstream	-	rrf_n.-674T>G	PROM	L2	-	upstream gene variant
1476229	0.5	0:800:2:0	2	C	rrf_promoter	MTB000021 upstream	-	rrf_n.-670C>G	PROM	L2	-	upstream gene variant
1476245	0.5	0:800:0:2	2	C	rrf_promoter	MTB000021 upstream	-	rrf_n.-654C>T	PROM	L2	-	upstream gene variant
1476250	0.333333	0:799:3:0	3	C	rrf_promoter	MTB000021 upstream	-	rrf_n.-649C>G	PROM	L2	-	upstream gene variant
1476251	0.2	0:10:0:792	5	T	rrf_promoter	MTB000021 upstream	-	rrf_n.-648T>C	PROM	L2	-	upstream gene variant
1476252	0.5	0:0:2:800	2	T	rrf_promoter	MTB000021 upstream	-	rrf_n.-647T>G	PROM	L2	-	upstream gene variant
1476256	0.5	800:0:2:0	2	A	rrf_promoter	MTB000021 upstream	-	rrf_n.-643A>G	PROM	L2	-	upstream gene variant
1476257	0.25	0:5:797:0	4	G	rrf_promoter	MTB000021 upstream	-	rrf_n.-642G>C	PROM	L2	-	upstream gene variant
1476260	0.125	788:0:14:0	8	A	rrf_promoter	MTB000021 upstream	-	rrf_n.-639A>G	PROM	L2	-	upstream gene variant
1476280	0.2	792:10:0:0	5	A	rrf_promoter	MTB000021 upstream	-	rrf_n.-619A>C	PROM	L2	-	upstream gene variant
1476294	0.5	798:0:4:0	2	A	rrf_promoter	MTB000021 upstream	-	rrf_n.-605A>G	PROM	L2	-	upstream gene variant
1476295	0.333333	0:797:5:0	3	C	rrf_promoter	MTB000021 upstream	-	rrf_n.-604C>G	PROM	L2	-	upstream gene variant
1476311	0.5	0:4:798:0	2	G	rrf_promoter	MTB000021 upstream	-	rrf_n.-588G>C	PROM	L2	-	upstream gene variant
1476312	0.5	0:4:0:798	2	T	rrf_promoter	MTB000021 upstream	-	rrf_n.-587T>C	PROM	L2	-	upstream gene variant
1476332	0.2	0:10:792:0	5	G	rrf_promoter	MTB000021 upstream	-	rrf_n.-567G>C	PROM	L2	-	upstream gene variant
1476336	0.5	0:800:0:2	2	C	rrf_promoter	MTB000021 upstream	-	rrf_n.-563C>T	PROM	L2	-	upstream gene variant
1476338	0.142857	0:793:0:9	7	C	rrf_promoter	MTB000021 upstream	-	rrf_n.-561C>T	PROM	L2	-	upstream gene variant
1476353	0.2	0:0:792:10	5	G	rrf_promoter	MTB000021 upstream	-	rrf_n.-546G>T	PROM	L2	-	upstream gene variant
1476358	0.166667	0:12:0:790	6	T	rrf_promoter	MTB000021 upstream	-	rrf_n.-541T>C	PROM	L2	-	upstream gene variant
1476369	0.111111	0:792:0:10	9	C	rrf_promoter	MTB000021 upstream	-	rrf_n.-530C>T	PROM	L2	-	upstream gene variant
1476372	0.166667	0:11:0:791	6	T	rrf_promoter	MTB000021 upstream	-	rrf_n.-527T>C	PROM	L2	-	upstream gene variant
1476382	0.142857	789:0:13:0	7	A	rrf_promoter	MTB000021 upstream	-	rrf_n.-517A>G	PROM	L2	-	upstream gene variant
1476383	0.285714	10:0:1:791	7	T	rrf_promoter	MTB000021 upstream	-	rrf_n.-516T>A, rrf_n.-516T>G	PROM, PROM	L2	-	upstream gene variant, upstream gene variant
1476408	0.5	7:0:795:0	2	G	rrf_promoter	MTB000021 upstream	-	rrf_n.-491G>A	PROM	L2	-	upstream gene variant
1476411	0.5	2:0:800:0	2	G	rrf_promoter	MTB000021 upstream	-	rrf_n.-488G>A	PROM	L2	-	upstream gene variant
1476425	0.333333	4:0:792:6	6	G	rrf_promoter	MTB000021 upstream	-	rrf_n.-474G>T, rrf_n.-474G>A	PROM, PROM	L2	-	upstream gene variant, upstream gene variant
1476428	0.111111	0:787:0:15	9	C	rrf_promoter	MTB000021 upstream	-	rrf_n.-471C>T	PROM	L2	-	upstream gene variant
1476429	0.142857	791:11:0:0	7	A	rrf_promoter	MTB000021 upstream	-	rrf_n.-470A>C	PROM	L2	-	upstream gene variant
1476433	0.5	0:800:0:2	2	C	rrf_promoter	MTB000021 upstream	-	rrf_n.-466C>T	PROM	L2	-	upstream gene variant
1476463	0.5	0:800:0:2	2	C	rrf_promoter	MTB000021 upstream	-	rrf_n.-436C>T	PROM	L2	-	upstream gene variant
1476466	0.166667	0:791:0:11	6	C	rrf_promoter	MTB000021 upstream	-	rrf_n.-433C>T	PROM	L2	-	upstream gene variant
1476481	0.0769231	0:19:0:783	13	T	rrf_promoter	MTB000021 upstream	-	rrf_n.-418T>C	PROM	L2	-	upstream gene variant
1476506	0.0833333	0:19:0:783	12	T	rrf_promoter	MTB000021 upstream	-	rrf_n.-393T>C	PROM	L2	-	upstream gene variant
1476594	0.333333	0:799:0:3	3	C	rrf_promoter	MTB000021 upstream	-	rrf_n.-305C>T	PROM	L2	-	upstream gene variant
1476596	0.5	0:800:0:2	2	C	rrf_promoter	MTB000021 upstream	-	rrf_n.-303C>T	PROM	L2	-	upstream gene variant
1476601	0.5	2:0:800:0	2	G	rrf_promoter	MTB000021 upstream	-	rrf_n.-298G>A	PROM	L2	-	upstream gene variant
1476607	0.5	0:800:0:2	2	C	rrf_promoter	MTB000021 upstream	-	rrf_n.-292C>T	PROM	L2	-	upstream gene variant
1476614	0.333333	799:0:3:0	3	A	rrf_promoter	MTB000021 upstream	-	rrf_n.-285A>G	PROM	L2	-	upstream gene variant
1476619	0.333333	0:799:0:3	3	C	rrf_promoter	MTB000021 upstream	-	rrf_n.-280C>T	PROM	L2	-	upstream gene variant
1476621	0.333333	0:799:0:3	3	C	rrf_promoter	MTB000021 upstream	-	rrf_n.-278C>T	PROM	L2	-	upstream gene variant
1476624	0.666667	1:0:2:799	3	T	rrf_promoter	MTB000021 upstream	-	rrf_n.-275T>A, rrf_n.-275T>G	PROM, PROM	L2	-	upstream gene variant, upstream gene variant
1476628	0.666667	2:0:1:799	3	T	rrf_promoter	MTB000021 upstream	-	rrf_n.-271T>A, rrf_n.-271T>G	PROM, PROM	L2	-	upstream gene variant, upstream gene variant
1476630	0.666667	799:0:2:1	3	A	rrf_promoter	MTB000021 upstream	-	rrf_n.-269A>T, rrf_n.-269A>G	PROM, PROM	L2	-	upstream gene variant, upstream gene variant
1476637	0.666667	1:798:3:0	3	C	rrf_promoter	MTB000021 upstream	-	rrf_n.-262C>G, rrf_n.-262C>A	PROM, PROM	L2	-	upstream gene variant, upstream gene variant
1482627	0.166667	0:795:0:7	6	T	Rv1320c	Rv1320c	Possible adenylate cyclase (ATP pyrophosphate-lyase) (adenylyl cyclase)	T531A (Rv1320c_c.1591A>G)	CDS	L2	-	missense variant
1483064	0.5	800:0:2:0	2	A	Rv1320c	Rv1320c	Possible adenylate cyclase (ATP pyrophosphate-lyase) (adenylyl cyclase)	L385P (Rv1320c_c.1154T>C)	CDS	L2	-	missense variant
1485325	0.5	2:800:0:0	2	C	Rv1322A	Rv1322A	Conserved protein	E149D (Rv1322A_c.447G>T)	CDS	L2	-	missense variant
1485494	0.5	0:800:0:2	2	C	Rv1322A	Rv1322A	Conserved protein	G93D (Rv1322A_c.278G>A)	CDS	L2	-	missense variant
1485630	0.5	4:0:798:0	2	G	Rv1322A	Rv1322A	Conserved protein	H48Y (Rv1322A_c.142C>T)	CDS	L2	-	missense variant
1485809	0.5	4:0:798:0	2	G	Rv1318c_promoter	Rv1318c upstream	-	Rv1318c_c.-4985C>T	PROM	L2	-	upstream gene variant
1486101	0.5	0:800:0:2	2	C	fadA4	Rv1323	Probable acetyl-CoA acetyltransferase FadA4 (acetoacetyl-CoA thiolase)	I80I (fadA4_c.240C>T)	CDS	L2	-	synonymous variant
1488114	0.1	0:792:0:10	10	C	Rv1320c_promoter	Rv1320c upstream	-	Rv1320c_c.-3897G>A	PROM	L2	-	upstream gene variant
1488115	0.0434783	778:0:24:0	23	A	Rv1320c_promoter	Rv1320c upstream	-	Rv1320c_c.-3898T>C	PROM	L2	-	upstream gene variant
1492129	0.5	13:789:0:0	2	C	glgB	Rv1326c	1,4-alpha-glucan branching enzyme GlgB (glycogen branching enzyme)	D62Y (glgB_c.184G>T)	CDS	L2	-	missense variant
1500268	0.5	0:0:800:2	2	G	pncB1	Rv1330c	Nicotinic acid phosphoribosyltransferase PncB1	L98I (pncB1_c.292C>A)	CDS	L2	-	missense variant
1501700	0.2	797:0:5:0	5	G	Rv1333	Rv1333	Probable hydrolase	V34V (Rv1333_c.102G>A)	CDS	L2	-	synonymous variant
1501733	0.333333	0:796:0:6	3	C	Rv1333	Rv1333	Probable hydrolase	V45V (Rv1333_c.135C>T)	CDS	L2	-	synonymous variant
1505269	0.333333	0:799:0:3	3	C	murI	Rv1338	Probable glutamate racemase MurI	G65G (murI_c.195C>T)	CDS	L2	-	synonymous variant
1505971	0.666667	1:798:0:3	3	C	Rv1339	Rv1339	Conserved protein	R19R (Rv1339_c.55C>A), R19W (Rv1339_c.55C>T)	CDS, CDS	L2	-	synonymous variant, missense variant
1506582	0.333333	4:0:798:0	3	G	Rv1339	Rv1339	Conserved protein	M222I (Rv1339_c.666G>A)	CDS	L2	-	missense variant
1507141	0.333333	0:788:14:0	3	C	rphA	Rv1340	Probable ribonuclease RphA (RNase PH) (tRNA nucleotidyltransferase)	T129T (rphA_c.387C>G)	CDS	L2	-	synonymous variant
1507558	0.0909091	0:0:789:13	11	G	Rv1341_promoter	Rv1341 upstream	-	Rv1341_c.-15G>T	PROM	L2	-	upstream gene variant
1507626	0.5	0:800:0:2	2	C	Rv1341	Rv1341	Conserved protein	A18A (Rv1341_c.54C>T)	CDS	L2	-	synonymous variant
1508190	0.25	0:559:0:243	4	C	Rv1342c	Rv1342c	Conserved membrane protein	G119G (Rv1342c_c.357G>A)	CDS	L2	-	synonymous variant
1509259	0.166667	47:0:755:0	6	G	mbtL	Rv1344	Acyl carrier protein (ACP) MbtL	A98T (mbtL_c.292G>A)	CDS	L2	-	missense variant
1514245	0.5	2:800:0:0	2	C	irtA	Rv1348	Iron-regulated transporter IrtA	A400E (irtA_c.1199C>A)	CDS	L2	-	missense variant
1515857	0.5	799:0:3:0	2	A	irtB	Rv1349	Iron-regulated transporter IrtB	I79V (irtB_c.235A>G)	CDS	L2	-	missense variant
1518259	0.5	3:0:799:0	2	G	Rv1351	Rv1351	Hypothetical protein	G10D (Rv1351_c.29G>A)	CDS	L2	-	missense variant
1519664	0.5	0:2:800:0	2	G	Rv1353c	Rv1353c	Probable transcriptional regulatory protein	L108V (Rv1353c_c.322C>G)	CDS	L2	-	missense variant
1519851	0.5	2:0:800:0	2	G	Rv1353c	Rv1353c	Probable transcriptional regulatory protein	H45H (Rv1353c_c.135C>T)	CDS	L2	-	synonymous variant
1520804	0.333333	0:0:8:794	3	T	Rv1354c	Rv1354c	Conserved hypothetical protein	E358A (Rv1354c_c.1073A>C)	CDS	L2	-	missense variant
1521591	0.5	3:0:799:0	2	G	Rv1354c	Rv1354c	Conserved hypothetical protein	H96Y (Rv1354c_c.286C>T)	CDS	L2	-	missense variant
1522856	0.5	0:800:0:2	2	C	moeY	Rv1355c	Possible molybdopterin biosynthesis protein MoeY	A393T (moeY_c.1177G>A)	CDS	L2	-	missense variant
1523817	0.166667	0:737:0:65	6	C	moeY	Rv1355c	Possible molybdopterin biosynthesis protein MoeY	R72R (moeY_c.216G>A)	CDS	L2	-	synonymous variant
1526311	0.333333	0:0:132:670	3	G	Rv1354c_promoter	Rv1354c upstream	-	Rv1354c_c.-4435C>A	PROM	L2	-	upstream gene variant
1526819	0.5	799:3:0:0	2	C	Rv1358	Rv1358	Probable transcriptional regulatory protein	R70R (Rv1358_c.208C>A)	CDS	L2	-	synonymous variant
1527625	0.5	0:0:2:800	2	T	Rv1358	Rv1358	Probable transcriptional regulatory protein	A338A (Rv1358_c.1014T>G)	CDS	L2	-	synonymous variant
1528352	0.5	0:800:2:0	2	C	Rv1358	Rv1358	Probable transcriptional regulatory protein	Q581E (Rv1358_c.1741C>G)	CDS	L2	-	missense variant
1530412	0.5	30:0:772:0	2	G	Rv1359	Rv1359	Probable transcriptional regulatory protein	V80V (Rv1359_c.240G>A)	CDS	L2	-	synonymous variant
1535129	0.5	0:0:19:783	2	T	Rv1363c	Rv1363c	Possible membrane protein	A88A (Rv1363c_c.264A>C)	CDS	L2	-	synonymous variant
1535401	0.333333	0:794:0:8	3	C	PPE19_promoter	Rv1361c upstream	-	PPE19_c.-1768G>A	PROM	L2	-	upstream gene variant
1536251	0.2	0:0:7:795	5	G	Rv1364c	Rv1364c	Possible sigma factor regulatory protein	A465E (Rv1364c_c.1394C>A)	CDS	L2	-	missense variant
1536388	0.5	0:3:799:0	2	G	Rv1364c	Rv1364c	Possible sigma factor regulatory protein	A419A (Rv1364c_c.1257C>G)	CDS	L2	-	synonymous variant
1537385	0.5	0:798:0:4	2	C	Rv1364c	Rv1364c	Possible sigma factor regulatory protein	G87E (Rv1364c_c.260G>A)	CDS	L2	-	missense variant
1537738	0.333333	0:794:0:8	3	C	PPE19_promoter	Rv1361c upstream	-	PPE19_c.-4105G>A	PROM	L2	-	upstream gene variant
1540141	0.25	0:794:0:8	4	T	Rv1367c	Rv1367c	Conserved protein	I169V (Rv1367c_c.505A>G)	CDS	L2	-	missense variant
1540233	0.5	800:0:2:0	2	A	Rv1367c	Rv1367c	Conserved protein	V138A (Rv1367c_c.413T>C)	CDS	L2	-	missense variant
1540388	0.5	0:800:2:0	2	C	Rv1367c	Rv1367c	Conserved protein	A86A (Rv1367c_c.258G>C)	CDS	L2	-	synonymous variant
1541798	0.2	0:9:0:793	5	C	lprF	Rv1368	Probable conserved lipoprotein LprF	A260V (lprF_c.779C>T)	CDS	L2	-	missense variant
1544255	0.2	0:8:0:794	5	C	Rv1371	Rv1371	Probable conserved membrane protein	R299R (Rv1371_c.897C>T)	CDS	L2	-	synonymous variant
1546513	0.5	0:0:7:795	2	T	Rv1373	Rv1373	Glycolipid sulfotransferase	F168V (Rv1373_c.502T>G)	CDS	L2	-	missense variant
1546703	0.5	0:2:0:800	2	C	Rv1373	Rv1373	Glycolipid sulfotransferase	P231L (Rv1373_c.692C>T)	CDS	L2	-	missense variant
1546929	0.5	0:0:798:4	2	G	Rv1373	Rv1373	Glycolipid sulfotransferase	L306L (Rv1373_c.918G>T)	CDS	L2	-	synonymous variant
1547125	0.5	0:800:0:2	2	T	Rv1374c	Rv1374c	Hypothetical protein	T136A (Rv1374c_c.406A>G)	CDS	L2	-	missense variant
1551853	0.5	800:0:2:0	2	A	Rv1378c	Rv1378c	Conserved hypothetical protein	V268A (Rv1378c_c.803T>C)	CDS	L2	-	missense variant
1555801	0.5	0:800:0:2	2	C	Rv1382	Rv1382	Probable export or membrane protein	P109S (Rv1382_c.325C>T)	CDS	L2	-	missense variant
1565138	0.5	2:0:800:0	2	G	rpoZ	Rv1390	Probable DNA-directed RNA polymerase (omega chain) RpoZ (transcriptase omega chain) (RNA polymerase omega subunit)	V16M (rpoZ_c.46G>A)	CDS	L2	-	missense variant
1567607	0.5	0:2:800:0	2	G	metK	Rv1392	Probable S-adenosylmethionine synthetase MetK (mat) (AdoMet synthetase) (methionine adenosyltransferase)	G261G (metK_c.783G>C)	CDS	L2	-	synonymous variant
1567629	0.5	2:0:800:0	2	G	metK	Rv1392	Probable S-adenosylmethionine synthetase MetK (mat) (AdoMet synthetase) (methionine adenosyltransferase)	V269I (metK_c.805G>A)	CDS	L2	-	missense variant
1568796	0.5	0:799:0:3	2	C	Rv1393c	Rv1393c	Probable monoxygenase	R264R (Rv1393c_c.792G>A)	CDS	L2	-	synonymous variant
1568854	0.5	799:0:3:0	2	A	Rv1393c	Rv1393c	Probable monoxygenase	I245T (Rv1393c_c.734T>C)	CDS	L2	-	missense variant
1570483	0.5	0:795:7:0	2	C	cyp132	Rv1394c	Probable cytochrome P450 132 Cyp132	D163H (cyp132_c.487G>C)	CDS	L2	-	missense variant
1574607	0.5	0:2:0:800	2	T	vapB10	Rv1398c	Possible antitoxin VapB10	N54S (vapB10_c.161A>G)	CDS	L2	-	missense variant
1574773	0.5	800:0:2:0	2	A	cyp132_promoter	Rv1394c upstream	-	cyp132_c.-3804T>C	PROM	L2	-	upstream gene variant
1575750	0.5	800:0:2:0	2	A	nlhH	Rv1399c	Probable non lipolytic carboxylesterase NlhH	D20D (nlhH_c.60T>C)	CDS	L2	-	synonymous variant
1575811	0.5	7:0:795:0	2	G	cyp132_promoter	Rv1394c upstream	-	cyp132_c.-4842C>T	PROM	L2	-	upstream gene variant
1576065	0.5	0:796:0:6	2	C	lipI	Rv1400c	Probable lipase LipH	A244A (lipI_c.732G>A)	CDS	L2	-	synonymous variant
1576481	0.5	0:0:781:21	2	T	lipI	Rv1400c	Probable lipase LipH	T106P (lipI_c.316A>C)	CDS	L2	-	missense variant
1576527	0.5	0:0:19:783	2	G	lipI	Rv1400c	Probable lipase LipH	F90L (lipI_c.270C>A)	CDS	L2	-	missense variant
1577038	0.5	0:0:2:800	2	T	Rv1401	Rv1401	Possible membrane protein	S37A (Rv1401_c.109T>G)	CDS	L2	-	missense variant
1582051	0.5	0:2:0:800	2	T	Rv1403c_promoter	Rv1403c upstream	-	Rv1403c_c.-1629A>G	PROM	L2	-	upstream gene variant
1582486	0.5	2:0:800:0	2	G	fmt	Rv1406	Probable methionyl-tRNA formyltransferase Fmt	L107L (fmt_c.321G>A)	CDS	L2	-	synonymous variant
1582495	0.5	2:0:800:0	2	G	fmt	Rv1406	Probable methionyl-tRNA formyltransferase Fmt	S110S (fmt_c.330G>A)	CDS	L2	-	synonymous variant
1582516	0.5	0:800:2:0	2	C	fmt	Rv1406	Probable methionyl-tRNA formyltransferase Fmt	G117G (fmt_c.351C>G)	CDS	L2	-	synonymous variant
1582522	0.5	0:2:800:0	2	G	fmt	Rv1406	Probable methionyl-tRNA formyltransferase Fmt	A119A (fmt_c.357G>C)	CDS	L2	-	synonymous variant
1585903	0.5	0:800:0:2	2	C	ribG	Rv1409	Probable bifunctional riboflavin biosynthesis protein RibG : diaminohydroxyphosphoribosylaminopyrimidine deaminase (riboflavin-specific deaminase) + 5-amino-6-(5-phosphoribosylamino) uracil reductase (HTP reductase)	P237L (ribG_c.710C>T)	CDS	L2	-	missense variant
1587010	0.333333	0:783:19:0	3	C	Rv1410c	Rv1410c	Aminoglycosides/tetracycline-transport integral membrane protein	E253Q (Rv1410c_c.757G>C)	CDS	L2	-	missense variant
1594275	0.5	800:0:2:0	2	A	uvrC	Rv1420	Probable excinuclease ABC (subunit C - nuclease) UvrC	A78A (uvrC_c.234A>G)	CDS	L2	-	synonymous variant
1597729	0.5	0:799:0:3	2	C	Rv1422	Rv1422	Conserved hypothetical protein	A283A (Rv1422_c.849C>T)	CDS	L2	-	synonymous variant
1604530	0.5	0:0:8:794	2	T	Rv1428c	Rv1428c	Conserved hypothetical protein	D77A (Rv1428c_c.230A>C)	CDS	L2	-	missense variant
1604835	0.5	2:800:0:0	2	C	lipO_promoter	Rv1426c upstream	-	lipO_c.-2514G>T	PROM	L2	-	upstream gene variant
1605229	0.333333	0:6:796:0	3	G	Rv1429	Rv1429	Conserved protein	E118Q (Rv1429_c.352G>C)	CDS	L2	-	missense variant
1612579	0.5	2:800:0:0	2	C	Rv1435c	Rv1435c	Probable conserved proline, glycine, valine-rich secreted protein	P124P (Rv1435c_c.372G>T)	CDS	L2	-	synonymous variant
1612582	0.5	0:0:2:800	2	T	Rv1435c	Rv1435c	Probable conserved proline, glycine, valine-rich secreted protein	I123I (Rv1435c_c.369A>C)	CDS	L2	-	synonymous variant
1612595	0.0128205	0:718:84:0	78	C	Rv1435c	Rv1435c	Probable conserved proline, glycine, valine-rich secreted protein	G119A (Rv1435c_c.356G>C)	CDS	L2	-	missense variant
1612600	0.0208333	1:102:699:0	96	G	Rv1435c	Rv1435c	Probable conserved proline, glycine, valine-rich secreted protein	P117P (Rv1435c_c.351C>T), P117P (Rv1435c_c.351C>G)	CDS, CDS	L2	-	synonymous variant, synonymous variant
1612603	0.0107527	0:0:702:100	93	G	Rv1435c	Rv1435c	Probable conserved proline, glycine, valine-rich secreted protein	I116I (Rv1435c_c.348C>A)	CDS	L2	-	synonymous variant
1612606	0.00689655	0:161:0:641	145	T	Rv1435c	Rv1435c	Probable conserved proline, glycine, valine-rich secreted protein	P115P (Rv1435c_c.345A>G)	CDS	L2	-	synonymous variant
1612621	0.0188679	707:95:0:0	53	C	Rv1435c	Rv1435c	Probable conserved proline, glycine, valine-rich secreted protein	P110P (Rv1435c_c.330G>T)	CDS	L2	-	synonymous variant
1612624	0.0208333	0:0:723:79	48	T	Rv1435c	Rv1435c	Probable conserved proline, glycine, valine-rich secreted protein	I109I (Rv1435c_c.327A>C)	CDS	L2	-	synonymous variant
1612648	0.166667	0:792:0:10	6	T	Rv1435c	Rv1435c	Probable conserved proline, glycine, valine-rich secreted protein	P101P (Rv1435c_c.303A>G)	CDS	L2	-	synonymous variant
1615740	0.5	0:797:0:5	2	C	tpi	Rv1438	Probable triosephosphate isomerase Tpi (TIM)	G59G (tpi_c.177C>T)	CDS	L2	-	synonymous variant
1616061	0.5	0:22:0:780	2	C	tpi	Rv1438	Probable triosephosphate isomerase Tpi (TIM)	S166S (tpi_c.498C>T)	CDS	L2	-	synonymous variant
1617326	0.333333	765:37:0:0	3	A	Rv1439c	Rv1439c	Unknown protein	S21A (Rv1439c_c.61T>G)	CDS	L2	-	missense variant
1619962	0.5	0:800:0:2	2	C	bisC	Rv1442	Probable biotin sulfoxide reductase BisC (BDS reductase) (BSO reductase)	R58C (bisC_c.172C>T)	CDS	L2	-	missense variant
1620382	0.5	11:0:791:0	2	G	bisC	Rv1442	Probable biotin sulfoxide reductase BisC (BDS reductase) (BSO reductase)	A198T (bisC_c.592G>A)	CDS	L2	-	missense variant
1621488	0.2	0:0:7:795	5	T	bisC	Rv1442	Probable biotin sulfoxide reductase BisC (BDS reductase) (BSO reductase)	L566L (bisC_c.1698T>G)	CDS	L2	-	synonymous variant
1626190	0.5	798:0:0:4	2	A	zwf2	Rv1447c	Probable glucose-6-phosphate 1-dehydrogenase Zwf2 (G6PD)	I258N (zwf2_c.773T>A)	CDS	L2	-	missense variant
1626656	0.5	0:800:0:2	2	C	zwf2	Rv1447c	Probable glucose-6-phosphate 1-dehydrogenase Zwf2 (G6PD)	E103K (zwf2_c.307G>A)	CDS	L2	-	missense variant
1627772	0.5	7:0:795:0	2	G	tal	Rv1448c	Probable transaldolase Tal	D103D (tal_c.309C>T)	CDS	L2	-	synonymous variant
1629660	0.25	0:0:798:4	4	G	tkt	Rv1449c	Transketolase Tkt (TK)	I180I (tkt_c.540C>A)	CDS	L2	-	synonymous variant
1634633	0.142857	780:0:0:22	7	A	tkt_promoter	Rv1449c upstream	-	tkt_c.-4434T>A	PROM	L2	-	upstream gene variant
1634636	0.111111	24:0:0:778	9	T	tkt_promoter	Rv1449c upstream	-	tkt_c.-4437A>T	PROM	L2	-	upstream gene variant
1634762	0.2	0:796:0:6	5	C	tkt_promoter	Rv1449c upstream	-	tkt_c.-4563G>A	PROM	L2	-	upstream gene variant
1634774	0.5	4:0:798:0	2	G	tkt_promoter	Rv1449c upstream	-	tkt_c.-4575C>T	PROM	L2	-	upstream gene variant
1638235	0.04	753:0:0:49	25	T	PE_promoter	PE upstream	-	PE_PGRS27_c.-3608A>T	PROM	L2	-	upstream gene variant
1638238	0.03125	57:0:0:745	32	A	PE_promoter	PE upstream	-	PE_PGRS27_c.-3611T>A	PROM	L2	-	upstream gene variant
1638364	0.125	0:12:0:790	8	C	PE_promoter	PE upstream	-	PE_PGRS27_c.-3737G>A	PROM	L2	-	upstream gene variant
1639259	0.5	2:0:0:800	2	T	Rv1453	Rv1453	Possible transcriptional activator protein	A293A (Rv1453_c.879T>A)	CDS	L2	-	synonymous variant
1639942	0.5	795:7:0:0	2	A	qor	Rv1454c	Probable quinone reductase Qor (NADPH:quinone reductase) (zeta-crystallin homolog protein)	L240R (qor_c.719T>G)	CDS	L2	-	missense variant
1640474	0.5	0:800:0:2	2	C	qor	Rv1454c	Probable quinone reductase Qor (NADPH:quinone reductase) (zeta-crystallin homolog protein)	V63I (qor_c.187G>A)	CDS	L2	-	missense variant
1644309	0.333333	0:8:0:794	3	T	qor_promoter	Rv1454c upstream	-	qor_c.-3649A>G	PROM	L2	-	upstream gene variant
1644353	0.333333	0:3:0:799	3	T	qor_promoter	Rv1454c upstream	-	qor_c.-3693A>G	PROM	L2	-	upstream gene variant
1644362	0.0045045	0:431:0:371	222	C	qor_promoter	Rv1454c upstream	-	qor_c.-3702G>A	PROM	L2	-	upstream gene variant
1645599	0.5	0:800:0:2	2	C	Rv1459c	Rv1459c	Possible conserved integral membrane protein	A180A (Rv1459c_c.540G>A)	CDS	L2	-	synonymous variant
1648474	0.5	799:0:3:0	2	A	Rv1461	Rv1461	Conserved protein	N496D (Rv1461_c.1486A>G)	CDS	L2	-	missense variant
1652798	0.5	7:0:795:0	2	G	Rv1465	Rv1465	Possible nitrogen fixation related protein	D11N (Rv1465_c.31G>A)	CDS	L2	-	missense variant
1653047	0.5	0:2:800:0	2	G	Rv1465	Rv1465	Possible nitrogen fixation related protein	D94H (Rv1465_c.280G>C)	CDS	L2	-	missense variant
1654249	0.5	0:800:0:2	2	C	fadE15	Rv1467c	Probable acyl-CoA dehydrogenase FadE15	S418S (fadE15_c.1254G>A)	CDS	L2	-	synonymous variant
1655311	0.5	0:3:0:799	2	T	fadE15	Rv1467c	Probable acyl-CoA dehydrogenase FadE15	P64P (fadE15_c.192A>G)	CDS	L2	-	synonymous variant
1657093	0.5	0:800:0:2	2	C	ctpD	Rv1469	Probable cation transporter P-type ATPase D CtpD	A44V (ctpD_c.131C>T)	CDS	L2	-	missense variant
1657249	0.5	0:30:0:772	2	T	ctpD	Rv1469	Probable cation transporter P-type ATPase D CtpD	L96P (ctpD_c.287T>C)	CDS	L2	-	missense variant
1660426	0.5	2:0:800:0	2	G	echA12	Rv1472	Possible enoyl-CoA hydratase EchA12 (enoyl hydrase) (unsaturated acyl-CoA hydratase) (crotonase)	A222T (echA12_c.664G>A)	CDS	L2	-	missense variant
1660833	0.5	3:0:799:0	2	G	Rv1473	Rv1473	Probable macrolide-transport ATP-binding protein ABC transporter	V60I (Rv1473_c.178G>A)	CDS	L2	-	missense variant
1662517	0.5	0:800:0:2	2	C	Rv1473A	Rv1473A	Possible transcriptional regulatory protein	S46L (Rv1473A_c.137C>T)	CDS	L2	-	missense variant
1663715	0.5	0:800:0:2	2	C	acn	Rv1475c	Probable iron-regulated aconitate hydratase Acn (citrate hydro-lyase) (aconitase)	D778N (acn_c.2332G>A)	CDS	L2	-	missense variant
1664878	0.125	0:19:0:783	8	T	acn	Rv1475c	Probable iron-regulated aconitate hydratase Acn (citrate hydro-lyase) (aconitase)	Q390R (acn_c.1169A>G)	CDS	L2	-	missense variant
1666981	0.5	0:800:0:2	2	C	Rv1474c_promoter	Rv1474c upstream	-	Rv1474c_c.-3777G>A	PROM	L2	-	upstream gene variant
1669060	0.5	795:0:7:0	2	A	Rv1478	Rv1478	Possible invasion protein	A214A (Rv1478_c.642A>G)	CDS	L2	-	synonymous variant
1669158	0.5	0:783:0:19	2	T	acn_promoter	Rv1475c upstream	-	acn_c.-3112A>G	PROM	L2	-	upstream gene variant
1671415	0.333333	37:765:0:0	3	C	Rv1481	Rv1481	Probable membrane protein	G13G (Rv1481_c.39C>A)	CDS	L2	-	synonymous variant
1672420	0.25	0:797:5:0	4	C	fabG1_promoter	Rv1483 upstream	-	fabG1_c.-1020C>G	PROM	L2	isoniazid, ethionamide	upstream gene variant
1672439	0.5	0:800:2:0	2	C	fabG1_promoter	Rv1483 upstream	-	fabG1_c.-1001C>G	PROM	L2	isoniazid, ethionamide	upstream gene variant
1672441	0.5	2:0:800:0	2	G	fabG1_promoter	Rv1483 upstream	-	fabG1_c.-999G>A	PROM	L2	isoniazid, ethionamide	upstream gene variant
1672443	0.5	0:2:0:800	2	T	fabG1_promoter	Rv1483 upstream	-	fabG1_c.-997T>C	PROM	L2	isoniazid, ethionamide	upstream gene variant
1672451	0.5	0:2:800:0	2	G	fabG1_promoter	Rv1483 upstream	-	fabG1_c.-989G>C	PROM	L2	isoniazid, ethionamide	upstream gene variant
1672454	0.5	0:800:2:0	2	C	fabG1_promoter	Rv1483 upstream	-	fabG1_c.-986C>G	PROM	L2	isoniazid, ethionamide	upstream gene variant
1673425	0.0769231	0:788:0:14	13	C	Rv1482c_promoter	Rv1482c upstream	-	Rv1482c_c.-126G>A	PROM	L2	-	upstream gene variant
1674048	0.25	5:0:797:0	4	G	fabG1	Rv1483	3-oxoacyl-[acyl-carrier protein] reductase FabG1 (3-ketoacyl-acyl carrier protein reductase) (mycolic acid biosynthesis a protein)	L203L (fabG1_c.609G>A)	CDS	L2	-	synonymous variant
1674262	0.5	800:0:2:0	2	A	inhA	Rv1484	NADH-dependent enoyl-[acyl-carrier-protein] reductase InhA (NADH-dependent enoyl-ACP reductase)	I21V (inhA_c.61A>G)	CDS	L2	isoniazid, ethionamide	missense variant
1674481	0.5	0:0:2:800	2	T	inhA	Rv1484	NADH-dependent enoyl-[acyl-carrier-protein] reductase InhA (NADH-dependent enoyl-ACP reductase)	S94A (inhA_c.280T>G)	CDS	L2	isoniazid, ethionamide	missense variant
1675173	0.5	0:800:0:2	2	C	hemZ	Rv1485	Ferrochelatase HemZ (protoheme ferro-lyase) (heme synthetase)	P53S (hemZ_c.157C>T)	CDS	L2	-	missense variant
1679273	0.5	2:800:0:0	2	C	Rv1486c_promoter	Rv1486c upstream	-	Rv1486c_c.-2390G>T	PROM	L2	-	upstream gene variant
1680314	0.333333	3:799:0:0	3	C	Rv1490	Rv1490	Probable membrane protein	F331L (Rv1490_c.993C>A)	CDS	L2	-	missense variant
1682132	0.5	800:0:2:0	2	A	Rv1491c_promoter	Rv1491c upstream	-	Rv1491c_c.-166T>C	PROM	L2	-	upstream gene variant
1682915	0.5	0:791:0:11	2	C	mutA	Rv1492	Probable methylmalonyl-CoA mutase small subunit MutA (MCM)	S253S (mutA_c.759C>T)	CDS	L2	-	synonymous variant
1687285	0.5	2:0:800:0	2	G	Rv1496	Rv1496	Possible transport system kinase	G134G (Rv1496_c.402G>A)	CDS	L2	-	synonymous variant
1688064	0.5	2:0:800:0	2	A	lipL	Rv1497	Probable esterase LipL	M42V (lipL_c.124A>G)	CDS	L2	-	missense variant
1689997	0.5	0:799:0:3	2	C	Rv1498c_promoter	Rv1498c upstream	-	Rv1498c_c.-77G>A	PROM	L2	-	upstream gene variant
1690169	0.5	0:0:2:800	2	T	Rv1498A	Rv1498A	Conserved protein	T60P (Rv1498A_c.178A>C)	CDS	L2	-	missense variant
1692069	0.5	799:0:3:0	2	A	Rv1501	Rv1501	Conserved hypothetical protein	A60A (Rv1501_c.180A>G)	CDS	L2	-	synonymous variant
1693509	0.333333	0:796:0:6	3	C	Rv1502	Rv1502	Hypothetical protein	R196C (Rv1502_c.586C>T)	CDS	L2	-	missense variant
1695037	0.5	800:0:2:0	2	G	Rv1498A_promoter	Rv1498A upstream	-	Rv1498A_c.-4691C>T	PROM	L2	-	upstream gene variant
1697896	0.25	0:173:0:629	4	C	Rv1505c_promoter	Rv1505c upstream	-	Rv1505c_c.-1950G>A	PROM	L2	-	upstream gene variant
1698581	0.5	0:2:800:0	2	G	Rv1508c	Rv1508c	Probable membrane protein	F438L (Rv1508c_c.1314C>G)	CDS	L2	-	missense variant
1698911	0.5	800:0:2:0	2	G	Rv1508c	Rv1508c	Probable membrane protein	G328G (Rv1508c_c.984C>T)	CDS	L2	-	synonymous variant
1699849	0.333333	799:0:3:0	3	G	Rv1508c	Rv1508c	Probable membrane protein	P16S (Rv1508c_c.46C>T)	CDS	L2	-	missense variant
1700249	0.5	0:800:2:0	2	C	Rv1509	Rv1509	Hypothetical protein	A13G (Rv1509_c.38C>G)	CDS	L2	-	missense variant
1701215	0.5	0:4:0:798	2	C	Rv1506c_promoter	Rv1506c upstream	-	Rv1506c_c.-4772G>A	PROM	L2	-	upstream gene variant
1701247	0.5	0:800:0:2	2	C	Rv1506c_promoter	Rv1506c upstream	-	Rv1506c_c.-4804G>A	PROM	L2	-	upstream gene variant
1701684	0.333333	271:0:531:0	3	G	Rv1510	Rv1510	Conserved probable membrane protein	L130L (Rv1510_c.390G>A)	CDS	L2	-	synonymous variant
1702550	0.5	0:6:796:0	2	G	Rv1510	Rv1510	Conserved probable membrane protein	G419A (Rv1510_c.1256G>C)	CDS	L2	-	missense variant
1705254	0.5	0:2:0:800	2	T	Rv1513	Rv1513	Conserved protein	I66T (Rv1513_c.197T>C)	CDS	L2	-	missense variant
1705309	0.5	0:800:2:0	2	C	Rv1513	Rv1513	Conserved protein	S84S (Rv1513_c.252C>G)	CDS	L2	-	synonymous variant
1706119	0.5	0:798:0:4	2	T	Rv1514c	Rv1514c	Conserved hypothetical protein	S159S (Rv1514c_c.477A>G)	CDS	L2	-	synonymous variant
1706685	0.333333	674:128:0:0	3	C	Rv1515c	Rv1515c	Conserved hypothetical protein	G281V (Rv1515c_c.842G>T)	CDS	L2	-	missense variant
1708799	0.333333	0:0:798:4	3	G	Rv1514c_promoter	Rv1514c upstream	-	Rv1514c_c.-2204C>A	PROM	L2	-	upstream gene variant
1709432	0.5	0:4:0:798	2	C	Rv1517	Rv1517	Conserved hypothetical transmembrane protein	L188F (Rv1517_c.562C>T)	CDS	L2	-	missense variant
1709605	0.5	0:800:0:2	2	C	Rv1517	Rv1517	Conserved hypothetical transmembrane protein	L245L (Rv1517_c.735C>T)	CDS	L2	-	synonymous variant
1712610	0.5	0:800:0:2	2	C	fadD25	Rv1521	Probable fatty-acid-AMP ligase FadD25 (fatty-acid-AMP synthetase) (fatty-acid-AMP synthase)	D103D (fadD25_c.309C>T)	CDS	L2	-	synonymous variant
1713176	0.5	0:0:2:800	2	T	fadD25	Rv1521	Probable fatty-acid-AMP ligase FadD25 (fatty-acid-AMP synthetase) (fatty-acid-AMP synthase)	L292R (fadD25_c.875T>G)	CDS	L2	-	missense variant
1713192	0.333333	3:0:799:0	3	A	fadD25	Rv1521	Probable fatty-acid-AMP ligase FadD25 (fatty-acid-AMP synthetase) (fatty-acid-AMP synthase)	V297V (fadD25_c.891A>G)	CDS	L2	-	synonymous variant
1715165	0.5	0:3:799:0	2	G	mmpL12	Rv1522c	Probable conserved transmembrane transport protein MmpL12	I816M (mmpL12_c.2448C>G)	CDS	L2	-	missense variant
1715834	0.5	799:0:3:0	2	A	mmpL12	Rv1522c	Probable conserved transmembrane transport protein MmpL12	T593T (mmpL12_c.1779T>C)	CDS	L2	-	synonymous variant
1716472	0.25	5:0:797:0	4	A	mmpL12	Rv1522c	Probable conserved transmembrane transport protein MmpL12	S381P (mmpL12_c.1141T>C)	CDS	L2	-	missense variant
1719033	0.5	2:800:0:0	2	C	Rv1524	Rv1524	Probable glycosyltransferase	A103D (Rv1524_c.308C>A)	CDS	L2	-	missense variant
1719037	0.5	0:2:800:0	2	G	Rv1524	Rv1524	Probable glycosyltransferase	G104G (Rv1524_c.312G>C)	CDS	L2	-	synonymous variant
1719047	0.5	0:800:2:0	2	C	Rv1524	Rv1524	Probable glycosyltransferase	L108V (Rv1524_c.322C>G)	CDS	L2	-	missense variant
1719050	0.5	2:0:0:800	2	T	Rv1524	Rv1524	Probable glycosyltransferase	L109M (Rv1524_c.325T>A)	CDS	L2	-	missense variant
1719095	0.142857	0:792:0:10	7	C	Rv1524	Rv1524	Probable glycosyltransferase	H124Y (Rv1524_c.370C>T)	CDS	L2	-	missense variant
1719098	0.142857	0:791:0:11	7	C	Rv1524	Rv1524	Probable glycosyltransferase	H125Y (Rv1524_c.373C>T)	CDS	L2	-	missense variant
1719102	0.142857	12:0:790:0	7	G	Rv1524	Rv1524	Probable glycosyltransferase	G126D (Rv1524_c.377G>A)	CDS	L2	-	missense variant
1719757	0.5	0:0:800:2	2	G	Rv1524	Rv1524	Probable glycosyltransferase	P344P (Rv1524_c.1032G>T)	CDS	L2	-	synonymous variant
1720021	0.5	800:0:2:0	2	A	wbbL2	Rv1525	Possible rhamnosyl transferase WbbL2	Y2C (wbbL2_c.5A>G)	CDS	L2	-	missense variant
1720081	0.25	774:0:28:0	4	A	wbbL2	Rv1525	Possible rhamnosyl transferase WbbL2	H22R (wbbL2_c.65A>G)	CDS	L2	-	missense variant
1720805	0.5	0:2:800:0	2	G	Rv1526c	Rv1526c	Probable glycosyltransferase	T419R (Rv1526c_c.1256C>G)	CDS	L2	-	missense variant
1722200	0.25	0:52:750:0	4	C	pks5	Rv1527c	Probable polyketide synthase Pks5	V2070V (pks5_c.6210G>C)	CDS	L2	-	synonymous variant
1722228	0.222222	4:773:0:25	9	A	pks5	Rv1527c	Probable polyketide synthase Pks5	L2061Q (pks5_c.6182T>A), L2061R (pks5_c.6182T>G)	CDS, CDS	L2	-	missense variant, missense variant
1722629	0.5	0:0:3:799	2	T	pks5	Rv1527c	Probable polyketide synthase Pks5	R1927R (pks5_c.5781A>C)	CDS	L2	-	synonymous variant
1722737	0.333333	3:799:0:0	3	C	pks5	Rv1527c	Probable polyketide synthase Pks5	L1891L (pks5_c.5673G>T)	CDS	L2	-	synonymous variant
1722824	0.5	2:0:800:0	2	G	pks5	Rv1527c	Probable polyketide synthase Pks5	N1862N (pks5_c.5586C>T)	CDS	L2	-	synonymous variant
1722863	0.5	0:800:0:2	2	C	pks5	Rv1527c	Probable polyketide synthase Pks5	L1849L (pks5_c.5547G>A)	CDS	L2	-	synonymous variant
1723139	0.5	0:800:0:2	2	C	pks5	Rv1527c	Probable polyketide synthase Pks5	Q1757Q (pks5_c.5271G>A)	CDS	L2	-	synonymous variant
1723232	0.5	0:800:2:0	2	C	pks5	Rv1527c	Probable polyketide synthase Pks5	A1726A (pks5_c.5178G>C)	CDS	L2	-	synonymous variant
1724616	0.5	0:799:0:3	2	C	pks5	Rv1527c	Probable polyketide synthase Pks5	R1265Q (pks5_c.3794G>A)	CDS	L2	-	missense variant
1725947	0.333333	0:799:3:0	3	C	pks5	Rv1527c	Probable polyketide synthase Pks5	A821A (pks5_c.2463G>C)	CDS	L2	-	synonymous variant
1727555	0.5	3:0:799:0	2	G	pks5	Rv1527c	Probable polyketide synthase Pks5	T285T (pks5_c.855C>T)	CDS	L2	-	synonymous variant
1728261	0.5	793:0:9:0	2	A	pks5	Rv1527c	Probable polyketide synthase Pks5	I50T (pks5_c.149T>C)	CDS	L2	-	missense variant
1728510	0.5	0:796:0:6	2	C	pks5_promoter	Rv1527c upstream	-	pks5_c.-101G>A	PROM	L2	-	upstream gene variant
1728625	0.5	798:4:0:0	2	A	pks5_promoter	Rv1527c upstream	-	pks5_c.-216T>G	PROM	L2	-	upstream gene variant
1731293	0.5	0:783:19:0	2	C	pks5_promoter	Rv1527c upstream	-	pks5_c.-2884G>C	PROM	L2	-	upstream gene variant
1731387	0.5	0:0:798:4	2	G	adh	Rv1530	Probable alcohol dehydrogenase Adh	A5A (adh_c.15G>T)	CDS	L2	-	synonymous variant
1731395	0.5	2:0:800:0	2	G	adh	Rv1530	Probable alcohol dehydrogenase Adh	R8Q (adh_c.23G>A)	CDS	L2	-	missense variant
1733134	0.5	0:21:0:781	2	C	Rv1532c	Rv1532c	Conserved hypothetical protein	Q139Q (Rv1532c_c.417G>A)	CDS	L2	-	synonymous variant
1735920	0.5	0:759:43:0	2	C	Rv1532c_promoter	Rv1532c upstream	-	Rv1532c_c.-2370G>C	PROM	L2	-	upstream gene variant
1736207	0.5	2:0:800:0	2	G	Rv1535	Rv1535	Unknown protein	A78T (Rv1535_c.232G>A)	CDS	L2	-	missense variant
1740579	0.5	796:0:0:6	2	A	dinX	Rv1537	Probable DNA polymerase IV DinX (pol IV 1) (DNA nucleotidyltransferase (DNA-directed))	I242F (dinX_c.724A>T)	CDS	L2	-	missense variant
1741352	0.0526316	0:159:0:643	19	C	ansA	Rv1538c	Probable L-aparaginase AnsA	G281S (ansA_c.841G>A)	CDS	L2	-	missense variant
1746534	0.5	0:2:0:800	2	T	Rv1544	Rv1544	Possible ketoacyl reductase	G147G (Rv1544_c.441T>C)	CDS	L2	-	synonymous variant
1750386	0.5	0:783:0:19	2	C	dnaE1	Rv1547	Probable DNA polymerase III (alpha chain) DnaE1 (DNA nucleotidyltransferase)	S898L (dnaE1_c.2693C>T)	CDS	L2	-	missense variant
1755234	0.5	0:797:0:5	2	C	fadD11	Rv1550	Probable fatty-acid-CoA ligase FadD11 (fatty-acid-CoA synthetase) (fatty-acid-CoA synthase)	R507W (fadD11_c.1519C>T)	CDS	L2	-	missense variant
1757095	0.5	2:0:800:0	2	G	plsB1	Rv1551	Possible acyltransferase PlsB1	V551I (plsB1_c.1651G>A)	CDS	L2	-	missense variant
1757592	0.5	800:0:2:0	2	A	PPE21_promoter	Rv1548c upstream	-	PPE21_c.-4259T>C	PROM	L2	-	upstream gene variant
1758588	0.5	784:0:18:0	2	A	frdA	Rv1552	Probable fumarate reductase [flavoprotein subunit] FrdA (fumarate dehydrogenase) (fumaric hydrogenase)	D303G (frdA_c.908A>G)	CDS	L2	-	missense variant
1758912	0.5	800:0:2:0	2	A	frdA	Rv1552	Probable fumarate reductase [flavoprotein subunit] FrdA (fumarate dehydrogenase) (fumaric hydrogenase)	Y411C (frdA_c.1232A>G)	CDS	L2	-	missense variant
1770945	0.333333	0:527:0:275	3	C	treX	Rv1564c	Probable maltooligosyltrehalose synthase TreX	E219E (treX_c.657G>A)	CDS	L2	-	synonymous variant
1771208	0.5	0:799:0:3	2	C	treX	Rv1564c	Probable maltooligosyltrehalose synthase TreX	A132T (treX_c.394G>A)	CDS	L2	-	missense variant
1773896	0.5	0:0:799:3	2	G	treY_promoter	Rv1563c upstream	-	treY_c.-4464C>A	PROM	L2	-	upstream gene variant
1774027	0.5	0:4:798:0	2	G	Rv1566c	Rv1566c	Possible Inv protein	P198P (Rv1566c_c.594C>G)	CDS	L2	-	synonymous variant
1774033	0.333333	0:799:0:3	3	C	Rv1566c	Rv1566c	Possible Inv protein	Q196Q (Rv1566c_c.588G>A)	CDS	L2	-	synonymous variant
1774036	0.333333	0:3:0:799	3	T	Rv1566c	Rv1566c	Possible Inv protein	Q195Q (Rv1566c_c.585A>G)	CDS	L2	-	synonymous variant
1774048	0.5	0:6:0:796	2	T	Rv1566c	Rv1566c	Possible Inv protein	Q191Q (Rv1566c_c.573A>G)	CDS	L2	-	synonymous variant
1774051	0.5	0:796:0:6	2	C	Rv1566c	Rv1566c	Possible Inv protein	Q190Q (Rv1566c_c.570G>A)	CDS	L2	-	synonymous variant
1774057	0.25	0:6:796:0	4	G	Rv1566c	Rv1566c	Possible Inv protein	P188P (Rv1566c_c.564C>G)	CDS	L2	-	synonymous variant
1774064	0.333333	0:0:5:797	3	T	Rv1566c	Rv1566c	Possible Inv protein	Q186P (Rv1566c_c.557A>C)	CDS	L2	-	missense variant
1774079	0.25	0:0:798:4	4	G	Rv1566c	Rv1566c	Possible Inv protein	P181Q (Rv1566c_c.542C>A)	CDS	L2	-	missense variant
1774659	0.5	0:125:0:677	2	C	treX_promoter	Rv1564c upstream	-	treX_c.-3058G>A	PROM	L2	-	upstream gene variant
1778430	0.0263158	0:751:0:51	38	T	bioD	Rv1570	Dethiobiotin synthetase BioD	M191T (bioD_c.572T>C)	CDS	L2	-	missense variant
1779854	0.25	4:0:798:0	4	G	Rv1567c_promoter	Rv1567c upstream	-	Rv1567c_c.-4710C>T	PROM	L2	-	upstream gene variant
1779920	0.2	0:5:0:797	5	T	Rv1567c_promoter	Rv1567c upstream	-	Rv1567c_c.-4776A>G	PROM	L2	-	upstream gene variant
1797097	0.5	0:2:800:0	2	G	nadB	Rv1595	Probable L-aspartate oxidase NadB	M431I (nadB_c.1293G>C)	CDS	L2	-	missense variant
1799476	0.5	15:0:787:0	2	G	Rv1598c	Rv1598c	Conserved protein	A3V (Rv1598c_c.8C>T)	CDS	L2	-	missense variant
1801076	0.333333	41:0:761:0	3	G	hisC1	Rv1600	Probable histidinol-phosphate aminotransferase HisC1	A61T (hisC1_c.181G>A)	CDS	L2	-	missense variant
1802172	0.5	0:799:0:3	2	C	hisB	Rv1601	Probable imidazole glycerol-phosphate dehydratase HisB	D46D (hisB_c.138C>T)	CDS	L2	-	synonymous variant
1802256	0.5	0:797:0:5	2	C	hisB	Rv1601	Probable imidazole glycerol-phosphate dehydratase HisB	H74H (hisB_c.222C>T)	CDS	L2	-	synonymous variant
1808228	0.5	799:3:0:0	2	A	trpE	Rv1609	Anthranilate synthase component I TrpE (glutamine amidotransferase)	E109A (trpE_c.326A>C)	CDS	L2	-	missense variant
1809642	0.5	0:0:12:790	2	T	Rv1610	Rv1610	Possible conserved membrane protein	L67R (Rv1610_c.200T>G)	CDS	L2	-	missense variant
1810204	0.5	2:0:800:0	2	G	bcpB_promoter	Rv1608c upstream	-	bcpB_c.-2442C>T	PROM	L2	-	upstream gene variant
1810585	0.5	0:0:800:2	2	G	trpC	Rv1611	Probable indole-3-glycerol phosphate synthase TrpC	V116L (trpC_c.346G>T)	CDS	L2	-	missense variant
1814980	0.5	4:0:798:0	2	G	Rv1615_promoter	Rv1615 upstream	-	Rv1615_c.-273G>A	PROM	L2	-	upstream gene variant
1814990	0.5	0:798:0:4	2	C	Rv1615_promoter	Rv1615 upstream	-	Rv1615_c.-263C>T	PROM	L2	-	upstream gene variant
1815822	0.333333	0:796:0:6	3	C	Rv1616	Rv1616	Conserved membrane protein	T47M (Rv1616_c.140C>T)	CDS	L2	-	missense variant
1822932	0.5	40:0:762:0	2	G	cydD	Rv1621c	Probable 'component linked with the assembly of cytochrome' transport transmembrane ATP-binding protein ABC transporter CydD	T114T (cydD_c.342C>T)	CDS	L2	-	synonymous variant
1825942	0.5	2:0:800:0	2	G	cydC_promoter	Rv1620c upstream	-	cydC_c.-4249C>T	PROM	L2	-	upstream gene variant
1829557	0.5	0:797:0:5	2	C	Rv1627c	Rv1627c	Probable nonspecific lipid-transfer protein	V173I (Rv1627c_c.517G>A)	CDS	L2	-	missense variant
1829921	0.333333	0:0:795:7	3	G	Rv1627c	Rv1627c	Probable nonspecific lipid-transfer protein	V51V (Rv1627c_c.153C>A)	CDS	L2	-	synonymous variant
1833410	0.333333	37:0:765:0	3	G	Rv1627c_promoter	Rv1627c upstream	-	Rv1627c_c.-3337C>T	PROM	L2	-	upstream gene variant
1833499	0.5	799:0:3:0	2	A	Rv1627c_promoter	Rv1627c upstream	-	Rv1627c_c.-3426T>C	PROM	L2	-	upstream gene variant
1836286	0.25	0:798:4:0	4	G	uvrB_promoter	Rv1633 upstream	-	uvrB_c.-789G>C	PROM	L2	-	upstream gene variant
1837362	0.5	0:800:0:2	2	C	uvrB	Rv1633	Probable excinuclease ABC (subunit B - helicase) UvrB	D96D (uvrB_c.288C>T)	CDS	L2	-	synonymous variant
1839759	0.0666667	0:767:34:1	30	G	Rv1634	Rv1634	Possible drug efflux membrane protein	G198R (Rv1634_c.592G>C), G198W (Rv1634_c.592G>T)	CDS, CDS	L2	-	missense variant, missense variant
1840413	0.5	0:800:0:2	2	C	Rv1634	Rv1634	Possible drug efflux membrane protein	L416L (Rv1634_c.1246C>T)	CDS	L2	-	synonymous variant
1843658	0.5	2:0:800:0	2	G	Rv1637c	Rv1637c	Conserved protein	T12I (Rv1637c_c.35C>T)	CDS	L2	-	missense variant
1844339	0.333333	526:0:276:0	3	A	uvrA	Rv1638	Probable excinuclease ABC (subunit A - DNA-binding ATPase) UvrA	D200G (uvrA_c.599A>G)	CDS	L2	-	missense variant
1846454	0.5	0:0:2:800	2	T	uvrA	Rv1638	Probable excinuclease ABC (subunit A - DNA-binding ATPase) UvrA	L905R (uvrA_c.2714T>G)	CDS	L2	-	missense variant
1849861	0.5	0:0:799:3	2	G	lysX	Rv1640c	Lysyl-tRNA synthetase 2 LysX	S725R (lysX_c.2175C>A)	CDS	L2	-	missense variant
1850503	0.5	799:0:3:0	2	A	lysX	Rv1640c	Lysyl-tRNA synthetase 2 LysX	G511G (lysX_c.1533T>C)	CDS	L2	-	synonymous variant
1851327	0.5	799:0:3:0	2	A	lysX	Rv1640c	Lysyl-tRNA synthetase 2 LysX	S237P (lysX_c.709T>C)	CDS	L2	-	missense variant
1851504	0.5	2:800:0:0	2	C	lysX	Rv1640c	Lysyl-tRNA synthetase 2 LysX	G178W (lysX_c.532G>T)	CDS	L2	-	missense variant
1854300	0.25	0:798:0:4	4	T	tsnR	Rv1644	Possible 23S rRNA methyltransferase TsnR	L232P (tsnR_c.695T>C)	CDS	L2	-	missense variant
1856844	0.5	4:798:0:0	2	C	Rv1647	Rv1647	Adenylate cyclase (ATP pyrophosphate-lyase) (adenylyl cyclase)	A24E (Rv1647_c.71C>A)	CDS	L2	-	missense variant
1860648	0.2	0:560:0:242	5	C	pheT	Rv1650	Probable phenylalanyl-tRNA synthetase, beta chain PheT	A297A (pheT_c.891C>T)	CDS	L2	-	synonymous variant
1865585	0.5	0:798:0:4	2	C	argC	Rv1652	Probable N-acetyl-gamma-glutamyl-phoshate reductase ArgC	R4W (argC_c.10C>T)	CDS	L2	-	missense variant
1865586	0.5	0:0:798:4	2	G	argC	Rv1652	Probable N-acetyl-gamma-glutamyl-phoshate reductase ArgC	R4L (argC_c.11G>T)	CDS	L2	-	missense variant
1867665	0.5	4:0:798:0	2	G	argJ	Rv1653	Probable glutamate N-acetyltransferase ArgJ	S345S (argJ_c.1035G>A)	CDS	L2	-	synonymous variant
1869385	0.5	3:0:799:0	2	G	argD	Rv1655	Probable acetylornithine aminotransferase ArgD	L221L (argD_c.663G>A)	CDS	L2	-	synonymous variant
1872379	0.5	0:3:799:0	2	G	argG	Rv1658	Probable argininosuccinate synthase ArgG	V339V (argG_c.1017G>C)	CDS	L2	-	synonymous variant
1872383	0.5	2:800:0:0	2	C	argG	Rv1658	Probable argininosuccinate synthase ArgG	L341M (argG_c.1021C>A)	CDS	L2	-	missense variant
1872389	0.5	0:800:0:2	2	C	argG	Rv1658	Probable argininosuccinate synthase ArgG	L343L (argG_c.1027C>T)	CDS	L2	-	synonymous variant
1872391	0.5	800:0:2:0	2	A	argG	Rv1658	Probable argininosuccinate synthase ArgG	L343L (argG_c.1029A>G)	CDS	L2	-	synonymous variant
1872430	0.5	0:2:800:0	2	G	argG	Rv1658	Probable argininosuccinate synthase ArgG	A356A (argG_c.1068G>C)	CDS	L2	-	synonymous variant
1872437	0.5	0:2:0:800	2	T	argG	Rv1658	Probable argininosuccinate synthase ArgG	L359L (argG_c.1075T>C)	CDS	L2	-	synonymous variant
1872439	0.5	0:2:800:0	2	G	argG	Rv1658	Probable argininosuccinate synthase ArgG	L359F (argG_c.1077G>C)	CDS	L2	-	missense variant
1874345	0.5	3:0:799:0	2	G	pks10	Rv1660	Chalcone synthase Pks10	L62L (pks10_c.186G>A)	CDS	L2	-	synonymous variant
1876002	0.2	0:793:9:0	5	C	pks7	Rv1661	Probable polyketide synthase Pks7	V233V (pks7_c.699C>G)	CDS	L2	-	synonymous variant
1876005	0.2	0:793:9:0	5	C	pks7	Rv1661	Probable polyketide synthase Pks7	T234T (pks7_c.702C>G)	CDS	L2	-	synonymous variant
1876125	0.5	0:0:800:2	2	G	pks7	Rv1661	Probable polyketide synthase Pks7	G274G (pks7_c.822G>T)	CDS	L2	-	synonymous variant
1876533	0.5	0:0:800:2	2	G	pks7	Rv1661	Probable polyketide synthase Pks7	V410V (pks7_c.1230G>T)	CDS	L2	-	synonymous variant
1876536	0.333333	0:0:799:3	3	G	pks7	Rv1661	Probable polyketide synthase Pks7	P411P (pks7_c.1233G>T)	CDS	L2	-	synonymous variant
1876559	0.5	0:798:0:4	2	C	pks7	Rv1661	Probable polyketide synthase Pks7	A419V (pks7_c.1256C>T)	CDS	L2	-	missense variant
1876976	0.5	3:799:0:0	2	C	pks7	Rv1661	Probable polyketide synthase Pks7	T558K (pks7_c.1673C>A)	CDS	L2	-	missense variant
1877893	0.5	0:798:0:4	2	C	pks7	Rv1661	Probable polyketide synthase Pks7	R864C (pks7_c.2590C>T)	CDS	L2	-	missense variant
1877997	0.5	0:800:2:0	2	C	pks7	Rv1661	Probable polyketide synthase Pks7	R898R (pks7_c.2694C>G)	CDS	L2	-	synonymous variant
1880911	0.5	0:800:0:2	2	C	pks7	Rv1661	Probable polyketide synthase Pks7	L1870L (pks7_c.5608C>T)	CDS	L2	-	synonymous variant
1880925	0.25	0:798:0:4	4	C	pks7	Rv1661	Probable polyketide synthase Pks7	A1874A (pks7_c.5622C>T)	CDS	L2	-	synonymous variant
1881343	0.5	0:0:800:2	2	G	pks7	Rv1661	Probable polyketide synthase Pks7	A2014S (pks7_c.6040G>T)	CDS	L2	-	missense variant
1882303	0.2	0:795:0:7	5	C	pks8	Rv1662	Probable polyketide synthase Pks8	D200D (pks8_c.600C>T)	CDS	L2	-	synonymous variant
1882306	0.5	0:2:800:0	2	G	pks8	Rv1662	Probable polyketide synthase Pks8	T201T (pks8_c.603G>C)	CDS	L2	-	synonymous variant
1882312	0.25	0:795:0:7	4	C	pks8	Rv1662	Probable polyketide synthase Pks8	C203C (pks8_c.609C>T)	CDS	L2	-	synonymous variant
1882365	0.5	795:0:7:0	2	A	pks8	Rv1662	Probable polyketide synthase Pks8	E221G (pks8_c.662A>G)	CDS	L2	-	missense variant
1883037	0.5	2:0:800:0	2	G	pks8	Rv1662	Probable polyketide synthase Pks8	G445D (pks8_c.1334G>A)	CDS	L2	-	missense variant
1885385	0.5	0:0:800:2	2	T	pks8	Rv1662	Probable polyketide synthase Pks8	L1228V (pks8_c.3682T>G)	CDS	L2	-	missense variant
1885619	0.5	3:0:799:0	2	G	pks8	Rv1662	Probable polyketide synthase Pks8	D1306N (pks8_c.3916G>A)	CDS	L2	-	missense variant
1886242	0.5	0:800:0:2	2	C	pks8	Rv1662	Probable polyketide synthase Pks8	R1513R (pks8_c.4539C>T)	CDS	L2	-	synonymous variant
1887194	0.5	0:5:0:797	2	T	pks17	Rv1663	Probable polyketide synthase Pks17	L228P (pks17_c.683T>C)	CDS	L2	-	missense variant
1888116	0.5	7:0:795:0	2	G	pks9	Rv1664	Probable polyketide synthase Pks9	G31R (pks9_c.91G>A)	CDS	L2	-	missense variant
1888373	0.333333	0:781:0:21	3	T	pks9	Rv1664	Probable polyketide synthase Pks9	A116A (pks9_c.348T>C)	CDS	L2	-	synonymous variant
1889091	0.5	0:794:0:8	2	C	pks9	Rv1664	Probable polyketide synthase Pks9	L356F (pks9_c.1066C>T)	CDS	L2	-	missense variant
1891388	0.333333	0:527:275:0	3	C	pks11	Rv1665	Chalcone synthase Pks11	P55A (pks11_c.163C>G)	CDS	L2	-	missense variant
1891438	0.5	0:800:0:2	2	C	pks11	Rv1665	Chalcone synthase Pks11	I71I (pks11_c.213C>T)	CDS	L2	-	synonymous variant
1891531	0.5	0:799:3:0	2	C	pks11	Rv1665	Chalcone synthase Pks11	A102A (pks11_c.306C>G)	CDS	L2	-	synonymous variant
1892017	0.333333	0:746:0:56	3	T	pks11	Rv1665	Chalcone synthase Pks11	H264H (pks11_c.792T>C)	CDS	L2	-	synonymous variant
1892457	0.5	800:2:0:0	2	A	cyp139	Rv1666c	Probable cytochrome P450 139 Cyp139	L369R (cyp139_c.1106T>G)	CDS	L2	-	missense variant
1894422	0.333333	3:0:799:0	3	A	cyp139_promoter	Rv1666c upstream	-	cyp139_c.-860T>C	PROM	L2	-	upstream gene variant
1896901	0.5	6:0:796:0	2	G	Rv1672c	Rv1672c	Probable conserved integral membrane transport protein	P436L (Rv1672c_c.1307C>T)	CDS	L2	-	missense variant
1897119	0.5	2:0:800:0	2	G	Rv1672c	Rv1672c	Probable conserved integral membrane transport protein	P363P (Rv1672c_c.1089C>T)	CDS	L2	-	synonymous variant
1897608	0.05	0:262:0:540	20	C	Rv1672c	Rv1672c	Probable conserved integral membrane transport protein	L200L (Rv1672c_c.600G>A)	CDS	L2	-	synonymous variant
1899286	0.5	0:798:0:4	2	C	Rv1674c	Rv1674c	Probable transcriptional regulatory protein	A211T (Rv1674c_c.631G>A)	CDS	L2	-	missense variant
1901493	0.5	0:799:0:3	2	T	Rv1676	Rv1676	Unknown protein	S149S (Rv1676_c.447T>C)	CDS	L2	-	synonymous variant
1901640	0.5	3:0:0:799	2	T	Rv1676	Rv1676	Unknown protein	D198E (Rv1676_c.594T>A)	CDS	L2	-	missense variant
1901924	0.5	0:2:0:800	2	T	dsbF	Rv1677	Probable conserved lipoprotein DsbF	L59L (dsbF_c.177T>C)	CDS	L2	-	synonymous variant
1901950	0.5	0:0:799:3	2	G	dsbF	Rv1677	Probable conserved lipoprotein DsbF	S68I (dsbF_c.203G>T)	CDS	L2	-	missense variant
1902337	0.5	2:800:0:0	2	A	Rv1672c_promoter	Rv1672c upstream	-	Rv1672c_c.-4130T>G	PROM	L2	-	upstream gene variant
1902867	0.5	0:800:0:2	2	C	Rv1678	Rv1678	Probable integral membrane protein	A157A (Rv1678_c.471C>T)	CDS	L2	-	synonymous variant
1905679	0.5	799:0:3:0	2	A	moeX	Rv1681	Possible molybdopterin biosynthesis protein MoeX	I144V (moeX_c.430A>G)	CDS	L2	-	missense variant
1906078	0.166667	23:0:779:0	6	A	moeX	Rv1681	Possible molybdopterin biosynthesis protein MoeX	T277A (moeX_c.829A>G)	CDS	L2	-	missense variant
1914348	0.166667	0:773:0:29	6	C	tyrS	Rv1689	Probable tyrosyl-tRNA synthase TyrS (TYRRS)	S249S (tyrS_c.747C>T)	CDS	L2	-	synonymous variant
1916137	0.0769231	14:0:788:0	13	A	Rv1691	Rv1691	Conserved hypothetical protein	L63L (Rv1691_c.189A>G)	CDS	L2	-	synonymous variant
1917972	0.166667	6:0:796:0	6	A	tlyA	Rv1694	2'-O-methyltransferase TlyA	L11L (tlyA_c.33A>G)	CDS	L2	capreomycin	synonymous variant
1918236	0.5	800:0:2:0	2	A	tlyA	Rv1694	2'-O-methyltransferase TlyA	V99V (tlyA_c.297A>G)	CDS	L2	capreomycin	synonymous variant
1918598	0.5	0:0:798:4	2	G	tlyA	Rv1694	2'-O-methyltransferase TlyA	W220L (tlyA_c.659G>T)	CDS	L2	capreomycin	missense variant
1923432	0.5	0:799:0:3	2	C	mctB	Rv1698	Outer membrane protein MctB	R230W (mctB_c.688C>T)	CDS	L2	-	missense variant
1925696	0.5	0:0:800:2	2	G	Rv1700	Rv1700	NUDIX hydrolase	V39F (Rv1700_c.115G>T)	CDS	L2	-	missense variant
1925777	0.5	800:0:2:0	2	A	Rv1700	Rv1700	NUDIX hydrolase	T66A (Rv1700_c.196A>G)	CDS	L2	-	missense variant
1929038	0.5	0:2:800:0	2	G	Rv1702c_promoter	Rv1702c upstream	-	Rv1702c_c.-463C>G	PROM	L2	-	upstream gene variant
1929418	0.5	0:800:0:2	2	C	Rv1703c	Rv1703c	Probable catechol-O-methyltransferase	D155N (Rv1703c_c.463G>A)	CDS	L2	-	missense variant
1934680	0.5	2:0:800:0	2	G	Rv1703c_promoter	Rv1703c upstream	-	Rv1703c_c.-4800C>T	PROM	L2	-	upstream gene variant
1940549	0.5	12:0:790:0	2	G	engA	Rv1713	Probable GTP-binding protein EngA	A88T (engA_c.262G>A)	CDS	L2	-	missense variant
1945530	0.5	0:0:2:800	2	T	Rv1718	Rv1718	Conserved hypothetical protein	L241R (Rv1718_c.722T>G)	CDS	L2	-	missense variant
1946762	0.5	800:0:2:0	2	A	Rv1722_promoter	Rv1722 upstream	-	Rv1722_c.-1099A>G	PROM	L2	-	upstream gene variant
1947159	0.5	0:798:0:4	2	C	vapC12	Rv1720c	Possible toxin VapC12	R87R (vapC12_c.261G>A)	CDS	L2	-	synonymous variant
1947282	0.25	528:0:274:0	4	A	vapC12	Rv1720c	Possible toxin VapC12	R46R (vapC12_c.138T>C)	CDS	L2	-	synonymous variant
1947833	0.333333	38:764:0:0	3	C	vapC12_promoter	Rv1720c upstream	-	vapC12_c.-414G>T	PROM	L2	-	upstream gene variant
1949575	0.2	0:790:0:12	5	C	Rv1723	Rv1723	Probable hydrolase	D78D (Rv1723_c.234C>T)	CDS	L2	-	synonymous variant
1952304	0.5	0:0:42:760	2	T	Rv1726	Rv1726	Probable oxidoreductase	T151T (Rv1726_c.453T>G)	CDS	L2	-	synonymous variant
1955593	0.5	0:800:0:2	2	C	Rv1724c_promoter	Rv1724c upstream	-	Rv1724c_c.-4542G>A	PROM	L2	-	upstream gene variant
1955642	0.25	0:0:27:775	4	T	Rv1724c_promoter	Rv1724c upstream	-	Rv1724c_c.-4591A>C	PROM	L2	-	upstream gene variant
1955930	0.125	8:0:794:0	8	G	Rv1730c	Rv1730c	Possible penicillin-binding protein	T439M (Rv1730c_c.1316C>T)	CDS	L2	-	missense variant
1955941	0.5	0:800:2:0	2	G	Rv1730c	Rv1730c	Possible penicillin-binding protein	D435E (Rv1730c_c.1305C>G)	CDS	L2	-	missense variant
1956455	0.5	0:0:800:2	2	G	Rv1730c	Rv1730c	Possible penicillin-binding protein	P264Q (Rv1730c_c.791C>A)	CDS	L2	-	missense variant
1957734	0.2	243:0:559:0	5	G	gabD2	Rv1731	Possible succinate-semialdehyde dehydrogenase [NADP+] dependent (SSDH) GabD2	D20N (gabD2_c.58G>A)	CDS	L2	-	missense variant
1960877	0.5	800:2:0:0	2	A	Rv1734c	Rv1734c	Conserved hypothetical protein	L47R (Rv1734c_c.140T>G)	CDS	L2	-	missense variant
1961735	0.333333	22:0:780:0	3	A	Rv1735c	Rv1735c	Hypothetical membrane protein	A18A (Rv1735c_c.54T>C)	CDS	L2	-	synonymous variant
1963129	0.5	2:0:800:0	2	G	narX	Rv1736c	Probable nitrate reductase NarX	A353V (narX_c.1058C>T)	CDS	L2	-	missense variant
1965483	0.5	0:4:0:798	2	T	Rv1733c_promoter	Rv1733c upstream	-	Rv1733c_c.-4996A>G	PROM	L2	-	upstream gene variant
1969374	0.2	0:8:794:0	5	G	pknE	Rv1743	Probable transmembrane serine/threonine-protein kinase E PknE (protein kinase E) (STPK E)	G124A (pknE_c.371G>C)	CDS	L2	-	missense variant
1969387	0.25	0:796:0:6	4	C	pknE	Rv1743	Probable transmembrane serine/threonine-protein kinase E PknE (protein kinase E) (STPK E)	D128D (pknE_c.384C>T)	CDS	L2	-	synonymous variant
1969393	0.25	5:0:797:0	4	G	pknE	Rv1743	Probable transmembrane serine/threonine-protein kinase E PknE (protein kinase E) (STPK E)	A130A (pknE_c.390G>A)	CDS	L2	-	synonymous variant
1969399	0.333333	0:3:0:799	3	T	pknE	Rv1743	Probable transmembrane serine/threonine-protein kinase E PknE (protein kinase E) (STPK E)	A132A (pknE_c.396T>C)	CDS	L2	-	synonymous variant
1969401	0.25	4:798:0:0	4	C	pknE	Rv1743	Probable transmembrane serine/threonine-protein kinase E PknE (protein kinase E) (STPK E)	A133D (pknE_c.398C>A)	CDS	L2	-	missense variant
1969407	0.333333	0:799:0:3	3	C	pknE	Rv1743	Probable transmembrane serine/threonine-protein kinase E PknE (protein kinase E) (STPK E)	A135V (pknE_c.404C>T)	CDS	L2	-	missense variant
1969408	0.5	800:0:2:0	2	A	pknE	Rv1743	Probable transmembrane serine/threonine-protein kinase E PknE (protein kinase E) (STPK E)	A135A (pknE_c.405A>G)	CDS	L2	-	synonymous variant
1969410	0.333333	0:799:0:3	3	C	pknE	Rv1743	Probable transmembrane serine/threonine-protein kinase E PknE (protein kinase E) (STPK E)	T136M (pknE_c.407C>T)	CDS	L2	-	missense variant
1969414	0.5	0:2:0:800	2	T	pknE	Rv1743	Probable transmembrane serine/threonine-protein kinase E PknE (protein kinase E) (STPK E)	H137H (pknE_c.411T>C)	CDS	L2	-	synonymous variant
1971166	0.5	0:0:800:2	2	G	Rv1744c	Rv1744c	Probable membrane protein	V75V (Rv1744c_c.225C>A)	CDS	L2	-	synonymous variant
1972234	0.5	799:0:3:0	2	A	pknF	Rv1746	Anchored-membrane serine/threonine-protein kinase PknF (protein kinase F) (STPK F)	R33G (pknF_c.97A>G)	CDS	L2	-	missense variant
1973345	0.5	0:800:0:2	2	C	pknF	Rv1746	Anchored-membrane serine/threonine-protein kinase PknF (protein kinase F) (STPK F)	T403I (pknF_c.1208C>T)	CDS	L2	-	missense variant
1979302	0.25	16:0:0:786	4	T	fadD1	Rv1750c	Possible fatty-acid-CoA ligase FadD1 (fatty-acid-CoA synthetase) (fatty-acid-CoA synthase)	D89V (fadD1_c.266A>T)	CDS	L2	-	missense variant
1981605	0.5	0:800:2:0	2	C	Rv1749c_promoter	Rv1749c upstream	-	Rv1749c_c.-3720G>C	PROM	L2	-	upstream gene variant
1984833	0.5	0:3:799:0	2	G	PPE24_promoter	Rv1753c upstream	-	PPE24_c.-58C>G	PROM	L2	-	upstream gene variant
1986492	0.5	0:18:0:784	2	T	Rv1754c	Rv1754c	Conserved protein	D60G (Rv1754c_c.179A>G)	CDS	L2	-	missense variant
1993808	0.0714286	788:0:0:14	14	A	Rv1760	Rv1760	Possible triacylglycerol synthase (diacylglycerol acyltransferase)	E219V (Rv1760_c.656A>T)	CDS	L2	-	missense variant
1995114	0.5	0:800:0:2	2	C	Rv1762c	Rv1762c	Unknown protein	V243V (Rv1762c_c.729G>A)	CDS	L2	-	synonymous variant
1995315	0.333333	0:3:0:799	3	T	Rv1762c	Rv1762c	Unknown protein	Q176Q (Rv1762c_c.528A>G)	CDS	L2	-	synonymous variant
1995324	0.333333	0:3:0:799	3	T	Rv1762c	Rv1762c	Unknown protein	G173G (Rv1762c_c.519A>G)	CDS	L2	-	synonymous variant
1995345	0.333333	0:3:0:799	3	T	Rv1762c	Rv1762c	Unknown protein	V166V (Rv1762c_c.498A>G)	CDS	L2	-	synonymous variant
1995351	0.5	800:0:2:0	2	A	Rv1762c	Rv1762c	Unknown protein	N164N (Rv1762c_c.492T>C)	CDS	L2	-	synonymous variant
1995387	0.5	0:2:0:800	2	T	Rv1762c	Rv1762c	Unknown protein	R152R (Rv1762c_c.456A>G)	CDS	L2	-	synonymous variant
1995411	0.5	0:2:800:0	2	G	Rv1762c	Rv1762c	Unknown protein	G144G (Rv1762c_c.432C>G)	CDS	L2	-	synonymous variant
1995645	0.5	800:0:2:0	2	A	Rv1762c	Rv1762c	Unknown protein	G66G (Rv1762c_c.198T>C)	CDS	L2	-	synonymous variant
1995650	0.5	2:0:800:0	2	G	Rv1762c	Rv1762c	Unknown protein	L65L (Rv1762c_c.193C>T)	CDS	L2	-	synonymous variant
1995663	0.5	0:800:2:0	2	C	Rv1762c	Rv1762c	Unknown protein	R60S (Rv1762c_c.180G>C)	CDS	L2	-	missense variant
1995665	0.5	0:0:2:800	2	T	Rv1762c	Rv1762c	Unknown protein	R60R (Rv1762c_c.178A>C)	CDS	L2	-	synonymous variant
1995678	0.5	0:2:0:800	2	T	Rv1762c	Rv1762c	Unknown protein	Q55Q (Rv1762c_c.165A>G)	CDS	L2	-	synonymous variant
1995711	0.333333	0:3:799:0	3	G	Rv1762c	Rv1762c	Unknown protein	V44V (Rv1762c_c.132C>G)	CDS	L2	-	synonymous variant
1995726	0.333333	0:799:0:3	3	C	Rv1762c	Rv1762c	Unknown protein	E39E (Rv1762c_c.117G>A)	CDS	L2	-	synonymous variant
1995729	0.333333	799:0:3:0	3	A	Rv1762c	Rv1762c	Unknown protein	F38F (Rv1762c_c.114T>C)	CDS	L2	-	synonymous variant
1995738	0.333333	0:799:3:0	3	C	Rv1762c	Rv1762c	Unknown protein	G35G (Rv1762c_c.105G>C)	CDS	L2	-	synonymous variant
1995741	0.333333	799:0:3:0	3	A	Rv1762c	Rv1762c	Unknown protein	H34H (Rv1762c_c.102T>C)	CDS	L2	-	synonymous variant
1995746	0.333333	3:0:799:0	3	G	Rv1762c	Rv1762c	Unknown protein	L33L (Rv1762c_c.97C>T)	CDS	L2	-	synonymous variant
1995749	0.333333	799:0:3:0	3	A	Rv1762c	Rv1762c	Unknown protein	L32L (Rv1762c_c.94T>C)	CDS	L2	-	synonymous variant
1995750	0.333333	0:3:0:799	3	T	Rv1762c	Rv1762c	Unknown protein	A31A (Rv1762c_c.93A>G)	CDS	L2	-	synonymous variant
1995789	0.333333	0:799:0:3	3	C	Rv1762c	Rv1762c	Unknown protein	E18E (Rv1762c_c.54G>A)	CDS	L2	-	synonymous variant
1995792	0.333333	799:0:3:0	3	A	Rv1762c	Rv1762c	Unknown protein	A17A (Rv1762c_c.51T>C)	CDS	L2	-	synonymous variant
1998790	0.25	0:798:0:4	4	C	Rv1761c_promoter	Rv1761c upstream	-	Rv1761c_c.-3736G>A	PROM	L2	-	upstream gene variant
1998792	0.25	4:0:0:798	4	T	Rv1761c_promoter	Rv1761c upstream	-	Rv1761c_c.-3738A>T	PROM	L2	-	upstream gene variant
1999008	0.5	0:0:800:2	2	G	Rv1761c_promoter	Rv1761c upstream	-	Rv1761c_c.-3954C>A	PROM	L2	-	upstream gene variant
1999037	0.5	6:0:796:0	2	G	Rv1761c_promoter	Rv1761c upstream	-	Rv1761c_c.-3983C>T	PROM	L2	-	upstream gene variant
2000177	0.5	0:3:0:799	2	T	Rv1767	Rv1767	Conserved protein	L35P (Rv1767_c.104T>C)	CDS	L2	-	missense variant
2005299	0.5	800:0:2:0	2	A	Rv1771	Rv1771	L-gulono-1,4-lactone dehydrogenase	S47G (Rv1771_c.139A>G)	CDS	L2	-	missense variant
2005932	0.5	0:800:0:2	2	C	Rv1771	Rv1771	L-gulono-1,4-lactone dehydrogenase	R258C (Rv1771_c.772C>T)	CDS	L2	-	missense variant
2006645	0.25	781:0:21:0	4	A	Rv1772	Rv1772	Hypothetical protein	T4A (Rv1772_c.10A>G)	CDS	L2	-	missense variant
2008365	0.5	0:800:0:2	2	C	Rv1774	Rv1774	Probable oxidoreductase	Y178Y (Rv1774_c.534C>T)	CDS	L2	-	synonymous variant
2009940	0.5	0:800:0:2	2	C	Rv1775	Rv1775	Conserved hypothetical protein	H257Y (Rv1775_c.769C>T)	CDS	L2	-	missense variant
2010614	0.5	800:0:2:0	2	G	Rv1773c_promoter	Rv1773c upstream	-	Rv1773c_c.-2848C>T	PROM	L2	-	upstream gene variant
2011129	0.5	5:0:797:0	2	G	cyp144	Rv1777	Probable cytochrome P450 144 Cyp144	L158L (cyp144_c.474G>A)	CDS	L2	-	synonymous variant
2012265	0.333333	0:765:0:37	3	C	Rv1778c	Rv1778c	Unknown protein	R89H (Rv1778c_c.266G>A)	CDS	L2	-	missense variant
2017577	0.5	13:0:789:0	2	G	Rv1779c_promoter	Rv1779c upstream	-	Rv1779c_c.-3098C>T	PROM	L2	-	upstream gene variant
2021276	0.5	2:0:800:0	2	G	eccC5	Rv1783	ESX conserved component EccC5. ESX-5 type VII secretion system protein.	A674T (eccC5_c.2020G>A)	CDS	L2	-	missense variant
2022868	0.0588235	0:785:0:17	17	T	eccC5	Rv1783	ESX conserved component EccC5. ESX-5 type VII secretion system protein.	S1204S (eccC5_c.3612T>C)	CDS	L2	-	synonymous variant
2023878	0.5	0:0:2:800	2	T	cyp143	Rv1785c	Probable cytochrome P450 143 Cyp143	R251R (cyp143_c.751A>C)	CDS	L2	-	synonymous variant
2024458	0.5	0:0:800:2	2	G	cyp143	Rv1785c	Probable cytochrome P450 143 Cyp143	L57L (cyp143_c.171C>A)	CDS	L2	-	synonymous variant
2030355	0.5	800:0:2:0	2	A	esxN_promoter	Rv1793 upstream	-	esxN_c.-339A>G	PROM	L2	-	upstream gene variant
2030376	0.25	0:7:0:795	4	T	esxN_promoter	Rv1793 upstream	-	esxN_c.-318T>C	PROM	L2	-	upstream gene variant
2030521	0.25	0:6:0:796	4	T	esxN_promoter	Rv1793 upstream	-	esxN_c.-173T>C	PROM	L2	-	upstream gene variant
2030604	0.25	797:0:5:0	4	A	esxN_promoter	Rv1793 upstream	-	esxN_c.-90A>G	PROM	L2	-	upstream gene variant
2030634	0.5	0:3:799:0	2	G	esxN_promoter	Rv1793 upstream	-	esxN_c.-60G>C	PROM	L2	-	upstream gene variant
2034070	0.5	788:14:0:0	2	A	mycP5	Rv1796	Probable proline rich membrane-anchored mycosin MycP5 (serine protease) (subtilisin-like protease) (subtilase-like) (mycosin-5)	P114P (mycP5_c.342A>C)	CDS	L2	-	synonymous variant
2035893	0.5	0:0:800:2	2	G	eccE5	Rv1797	ESX conserved component EccE5. ESX-5 type VII secretion system protein. Probable membrane protein.	S137S (eccE5_c.411G>T)	CDS	L2	-	synonymous variant
2036419	0.333333	8:0:794:0	3	G	eccE5	Rv1797	ESX conserved component EccE5. ESX-5 type VII secretion system protein. Probable membrane protein.	V313I (eccE5_c.937G>A)	CDS	L2	-	missense variant
2036608	0.5	0:0:798:4	2	G	eccE5	Rv1797	ESX conserved component EccE5. ESX-5 type VII secretion system protein. Probable membrane protein.	V376F (eccE5_c.1126G>T)	CDS	L2	-	missense variant
2041642	0.5	2:800:0:0	2	C	PPE29_promoter	Rv1801 upstream	-	PPE29_c.-359C>A	PROM	L2	-	upstream gene variant
2047643	0.5	2:0:0:800	2	T	PE_promoter	PE upstream	-	PE_PGRS32_c.-801A>T	PROM	L2	-	upstream gene variant
2052965	0.5	799:0:3:0	2	A	Rv1810	Rv1810	Conserved protein	R11R (Rv1810_c.33A>G)	CDS	L2	-	synonymous variant
2052997	0.5	4:0:798:0	2	G	Rv1810	Rv1810	Conserved protein	S22N (Rv1810_c.65G>A)	CDS	L2	-	missense variant
2053560	0.5	19:0:783:0	2	G	mgtC	Rv1811	Possible Mg2+ transport P-type ATPase C MgtC	A40T (mgtC_c.118G>A)	CDS	L2	-	missense variant
2053561	0.5	0:783:0:19	2	C	mgtC	Rv1811	Possible Mg2+ transport P-type ATPase C MgtC	A40V (mgtC_c.119C>T)	CDS	L2	-	missense variant
2055271	0.25	4:0:798:0	4	A	Rv1812c	Rv1812c	Probable dehydrogenase	L30P (Rv1812c_c.89T>C)	CDS	L2	-	missense variant
2057357	0.5	0:0:797:5	2	G	erg3	Rv1814	Membrane-bound C-5 sterol desaturase Erg3 (sterol-C5-desaturase)	P279P (erg3_c.837G>T)	CDS	L2	-	synonymous variant
2058203	0.5	0:800:0:2	2	C	Rv1812c_promoter	Rv1812c upstream	-	Rv1812c_c.-2844G>A	PROM	L2	-	upstream gene variant
2059503	0.5	0:799:3:0	2	C	Rv1812c_promoter	Rv1812c upstream	-	Rv1812c_c.-4144G>C	PROM	L2	-	upstream gene variant
2059529	0.25	0:776:0:26	4	C	Rv1812c_promoter	Rv1812c upstream	-	Rv1812c_c.-4170G>A	PROM	L2	-	upstream gene variant
2060430	0.5	800:0:2:0	2	A	Rv1817	Rv1817	Possible flavoprotein	H279R (Rv1817_c.836A>G)	CDS	L2	-	missense variant
2060936	0.5	2:0:800:0	2	G	Rv1817	Rv1817	Possible flavoprotein	A448T (Rv1817_c.1342G>A)	CDS	L2	-	missense variant
2061130	0.5	800:0:2:0	2	A	ilvG_promoter	Rv1820 upstream	-	ilvG_c.-3669A>G	PROM	L2	-	upstream gene variant
2065101	0.5	800:0:2:0	2	A	ilvG	Rv1820	Probable acetolactate synthase IlvG (acetohydroxy-acid synthase)(ALS)	P101P (ilvG_c.303A>G)	CDS	L2	-	synonymous variant
2067684	0.5	631:0:171:0	2	G	secA2	Rv1821	Possible preprotein translocase ATPase SecA2	V410M (secA2_c.1228G>A)	CDS	L2	-	missense variant
2070180	0.333333	0:796:6:0	3	C	Rv1823	Rv1823	Conserved protein	A160G (Rv1823_c.479C>G)	CDS	L2	-	missense variant
2071308	0.5	0:800:0:2	2	C	Rv1825	Rv1825	Conserved protein	T91T (Rv1825_c.273C>T)	CDS	L2	-	synonymous variant
2072030	0.5	2:0:800:0	2	G	gcvH	Rv1826	Probable glycine cleavage system H protein GcvH	V27M (gcvH_c.79G>A)	CDS	L2	-	missense variant
2074514	0.0769231	0:15:787:0	13	G	Rv1830_promoter	Rv1830 upstream	-	Rv1830_c.-327G>C	PROM	L2	-	upstream gene variant
2074547	0.25	0:0:798:4	4	G	Rv1830_promoter	Rv1830 upstream	-	Rv1830_c.-294G>T	PROM	L2	-	upstream gene variant
2075087	0.5	0:2:0:800	2	T	Rv1830	Rv1830	Conserved hypothetical protein	Y83H (Rv1830_c.247T>C)	CDS	L2	-	missense variant
2075608	0.5	0:800:0:2	2	C	Rv1831	Rv1831	Hypothetical protein	T13M (Rv1831_c.38C>T)	CDS	L2	-	missense variant
2076828	0.333333	3:799:0:0	3	C	gcvB	Rv1832	Probable glycine dehydrogenase GcvB (glycine decarboxylase) (glycine cleavage system P-protein)	L318M (gcvB_c.952C>A)	CDS	L2	-	missense variant
2076836	0.333333	0:3:0:799	3	T	gcvB	Rv1832	Probable glycine dehydrogenase GcvB (glycine decarboxylase) (glycine cleavage system P-protein)	T320T (gcvB_c.960T>C)	CDS	L2	-	synonymous variant
2076839	0.333333	0:799:3:0	3	C	gcvB	Rv1832	Probable glycine dehydrogenase GcvB (glycine decarboxylase) (glycine cleavage system P-protein)	R321R (gcvB_c.963C>G)	CDS	L2	-	synonymous variant
2076845	0.333333	799:0:3:0	3	A	gcvB	Rv1832	Probable glycine dehydrogenase GcvB (glycine decarboxylase) (glycine cleavage system P-protein)	Q323Q (gcvB_c.969A>G)	CDS	L2	-	synonymous variant
2077940	0.333333	0:799:0:3	3	C	gcvB	Rv1832	Probable glycine dehydrogenase GcvB (glycine decarboxylase) (glycine cleavage system P-protein)	L688L (gcvB_c.2064C>T)	CDS	L2	-	synonymous variant
2077946	0.333333	799:0:0:3	3	A	gcvB	Rv1832	Probable glycine dehydrogenase GcvB (glycine decarboxylase) (glycine cleavage system P-protein)	L690L (gcvB_c.2070A>T)	CDS	L2	-	synonymous variant
2078246	0.5	0:19:783:0	2	C	gcvB	Rv1832	Probable glycine dehydrogenase GcvB (glycine decarboxylase) (glycine cleavage system P-protein)	G790G (gcvB_c.2370C>G)	CDS	L2	-	synonymous variant
2080772	0.5	8:794:0:0	2	C	Rv1835c	Rv1835c	Conserved hypothetical protein	A606S (Rv1835c_c.1816G>T)	CDS	L2	-	missense variant
2085524	0.5	0:800:0:2	2	C	glcB	Rv1837c	Malate synthase G GlcB	Q486Q (glcB_c.1458G>A)	CDS	L2	-	synonymous variant
2089552	0.166667	0:785:17:0	6	C	Rv1836c_promoter	Rv1836c upstream	-	Rv1836c_c.-4916G>C	PROM	L2	-	upstream gene variant
2089669	0.5	2:0:0:800	2	T	glcB_promoter	Rv1837c upstream	-	glcB_c.-2688A>T	PROM	L2	-	upstream gene variant
2091024	0.5	0:795:0:7	2	C	Rv1842c	Rv1842c	Conserved hypothetical membrane protein	V354V (Rv1842c_c.1062G>A)	CDS	L2	-	synonymous variant
2091772	0.5	0:800:0:2	2	C	Rv1842c	Rv1842c	Conserved hypothetical membrane protein	G105D (Rv1842c_c.314G>A)	CDS	L2	-	missense variant
2093998	0.5	0:800:0:2	2	C	gnd1	Rv1844c	Probable 6-phosphogluconate dehydrogenase Gnd1	L397L (gnd1_c.1191G>A)	CDS	L2	-	synonymous variant
2096769	0.5	0:796:0:6	2	C	Rv1842c_promoter	Rv1842c upstream	-	Rv1842c_c.-4684G>A	PROM	L2	-	upstream gene variant
2096825	0.5	2:0:800:0	2	G	Rv1842c_promoter	Rv1842c upstream	-	Rv1842c_c.-4740C>T	PROM	L2	-	upstream gene variant
2101009	0.5	0:2:800:0	2	G	ureG	Rv1852	Urease accessory protein UreG	V224L (ureG_c.670G>C)	CDS	L2	-	missense variant
2106204	0.25	9:0:793:0	4	G	modB	Rv1858	Probable molybdenum-transport integral membrane protein ABC transporter ModB	P144P (modB_c.432G>A)	CDS	L2	-	synonymous variant
2107047	0.5	0:0:3:799	2	T	modC	Rv1859	Probable molybdenum-transport ATP-binding protein ABC transporter ModC	D158E (modC_c.474T>G)	CDS	L2	-	missense variant
2107999	0.5	800:0:2:0	2	A	apa	Rv1860	Alanine and proline rich secreted protein Apa (fibronectin attachment protein) (immunogenic protein MPT32) (antigen MPT-32) (45-kDa glycoprotein) (45/47 kDa antigen)	A88A (apa_c.264A>G)	CDS	L2	-	synonymous variant
2115075	0.25	0:774:28:0	4	C	Rv1866	Rv1866	Conserved protein	R646G (Rv1866_c.1936C>G)	CDS	L2	-	missense variant
2115418	0.5	799:0:3:0	2	A	Rv1866	Rv1866	Conserved protein	D760G (Rv1866_c.2279A>G)	CDS	L2	-	missense variant
2116015	0.5	0:800:0:2	2	C	Rv1867	Rv1867	Conserved protein	Y84Y (Rv1867_c.252C>T)	CDS	L2	-	synonymous variant
2117655	0.5	0:800:2:0	2	C	Rv1868	Rv1868	Conserved hypothetical protein	A103A (Rv1868_c.309C>G)	CDS	L2	-	synonymous variant
2119297	0.5	2:0:800:0	2	G	Rv1868	Rv1868	Conserved hypothetical protein	D651N (Rv1868_c.1951G>A)	CDS	L2	-	missense variant
2121178	0.5	0:800:0:2	2	C	Rv1870c	Rv1870c	Conserved hypothetical protein	A85T (Rv1870c_c.253G>A)	CDS	L2	-	missense variant
2121223	0.5	0:800:0:2	2	C	Rv1870c	Rv1870c	Conserved hypothetical protein	E70K (Rv1870c_c.208G>A)	CDS	L2	-	missense variant
2126032	0.5	0:793:0:9	2	C	Rv1877	Rv1877	Probable conserved integral membrane protein	G43G (Rv1877_c.129C>T)	CDS	L2	-	synonymous variant
2127781	0.5	4:798:0:0	2	C	Rv1877	Rv1877	Probable conserved integral membrane protein	S626S (Rv1877_c.1878C>A)	CDS	L2	-	synonymous variant
2128870	0.2	16:0:786:0	5	A	glnA3	Rv1878	Probable glutamine synthetase GlnA3 (glutamine synthase) (GS-I)	L283L (glnA3_c.849A>G)	CDS	L2	-	synonymous variant
2132334	0.5	0:783:0:19	2	C	cyp140_promoter	Rv1880c upstream	-	cyp140_c.-477G>A	PROM	L2	-	upstream gene variant
2133475	0.00598802	210:0:592:0	167	A	Rv1883c	Rv1883c	Conserved hypothetical protein	V73A (Rv1883c_c.218T>C)	CDS	L2	-	missense variant
2134349	0.5	0:800:0:2	2	C	Rv1885c	Rv1885c	Chorismate mutase	R175H (Rv1885c_c.524G>A)	CDS	L2	-	missense variant
2135154	0.5	0:0:21:781	2	G	fbpB	Rv1886c	Secreted antigen 85-B FbpB (85B) (antigen 85 complex B) (mycolyl transferase 85B) (fibronectin-binding protein B) (extracellular alpha-antigen)	P238P (fbpB_c.714C>A)	CDS	L2	-	synonymous variant
2135703	0.5	0:800:2:0	2	C	fbpB	Rv1886c	Secreted antigen 85-B FbpB (85B) (antigen 85 complex B) (mycolyl transferase 85B) (fibronectin-binding protein B) (extracellular alpha-antigen)	S55S (fbpB_c.165G>C)	CDS	L2	-	synonymous variant
2135706	0.5	0:800:0:2	2	C	fbpB	Rv1886c	Secreted antigen 85-B FbpB (85B) (antigen 85 complex B) (mycolyl transferase 85B) (fibronectin-binding protein B) (extracellular alpha-antigen)	P54P (fbpB_c.162G>A)	CDS	L2	-	synonymous variant
2138436	0.5	125:0:677:0	2	A	Rv1883c_promoter	Rv1883c upstream	-	Rv1883c_c.-4744T>C	PROM	L2	-	upstream gene variant
2140126	0.5	30:0:772:0	2	G	Rv1891	Rv1891	Conserved protein	G129E (Rv1891_c.386G>A)	CDS	L2	-	missense variant
2141669	0.25	0:0:777:25	4	G	Rv1894c	Rv1894c	Conserved hypothetical protein	I67I (Rv1894c_c.201C>A)	CDS	L2	-	synonymous variant
2142266	0.333333	799:3:0:0	3	C	Rv1890c_promoter	Rv1890c upstream	-	Rv1890c_c.-2579G>T	PROM	L2	-	upstream gene variant
2143919	0.5	0:7:0:795	2	T	Rv1896c	Rv1896c	Conserved hypothetical protein	R176R (Rv1896c_c.528A>G)	CDS	L2	-	synonymous variant
2144108	0.25	27:0:775:0	4	G	Rv1896c	Rv1896c	Conserved hypothetical protein	R113R (Rv1896c_c.339C>T)	CDS	L2	-	synonymous variant
2144252	0.5	0:0:3:799	2	T	Rv1896c	Rv1896c	Conserved hypothetical protein	L65F (Rv1896c_c.195A>C)	CDS	L2	-	missense variant
2145104	0.5	0:798:4:0	2	C	Rv1898	Rv1898	Conserved hypothetical protein	A55A (Rv1898_c.165C>G)	CDS	L2	-	synonymous variant
2145794	0.5	0:800:0:2	2	C	lppD	Rv1899c	Possible lipoprotein LppD	R151Q (lppD_c.452G>A)	CDS	L2	-	missense variant
2146098	0.5	800:2:0:0	2	A	lppD	Rv1899c	Possible lipoprotein LppD	S50A (lppD_c.148T>G)	CDS	L2	-	missense variant
2150386	0.333333	0:794:0:8	3	C	Rv1903	Rv1903	Probable conserved membrane protein	A8V (Rv1903_c.23C>T)	CDS	L2	-	missense variant
2151222	0.333333	0:0:778:24	3	T	Rv1904	Rv1904	Conserved hypothetical protein	L90W (Rv1904_c.269T>G)	CDS	L2	-	missense variant
2153331	0.2	245:0:557:0	5	G	Rv1907c	Rv1907c	Hypothetical protein	A184A (Rv1907c_c.552C>T)	CDS	L2	-	synonymous variant
2153739	0.00892857	0:120:682:0	112	G	Rv1907c	Rv1907c	Hypothetical protein	D48E (Rv1907c_c.144C>G)	CDS	L2	-	missense variant
2155131	0.0714286	0:32:0:770	14	T	katG	Rv1908c	Catalase-peroxidase-peroxynitritase T KatG	K327K (katG_c.981A>G)	CDS	L2	isoniazid	synonymous variant
2155167	0.5	2:0:800:0	2	G	katG	Rv1908c	Catalase-peroxidase-peroxynitritase T KatG	S315S (katG_c.945C>T)	CDS	L2	isoniazid	synonymous variant
2155168	0.031746	0:719:80:3	63	C	katG	Rv1908c	Catalase-peroxidase-peroxynitritase T KatG	S315N (katG_c.944G>A), S315T (katG_c.944G>C)	CDS, CDS	L2	isoniazid	missense variant, missense variant
2155783	0.5	2:0:800:0	2	G	katG	Rv1908c	Catalase-peroxidase-peroxynitritase T KatG	A110V (katG_c.329C>T)	CDS	L2	isoniazid	missense variant
2160461	0.5	0:800:0:2	2	C	katG_promoter	Rv1908c upstream	-	katG_c.-4350G>A	PROM	L2	isoniazid	upstream gene variant
2161902	0.2	278:0:524:0	5	G	aceAb	Rv1916	Probable isocitrate lyase AceAb [second part] (isocitrase) (isocitratase) (Icl)	D113N (aceAb_c.337G>A)	CDS	L2	-	missense variant
2167484	0.333333	0:798:0:4	3	C	PPE34_promoter	Rv1917c upstream	-	PPE34_c.-173G>A	PROM	L2	-	upstream gene variant
2171830	0.5	4:0:798:0	2	G	Rv1920	Rv1920	Probable membrane protein	G70S (Rv1920_c.208G>A)	CDS	L2	-	missense variant
2172558	0.5	9:0:793:0	2	G	lppF	Rv1921c	Probable conserved lipoprotein LppF	T413I (lppF_c.1238C>T)	CDS	L2	-	missense variant
2175185	0.5	3:0:799:0	2	G	lipD	Rv1923	Probable lipase LipD	G5R (lipD_c.13G>A)	CDS	L2	-	missense variant
2176909	0.5	0:4:0:798	2	T	Rv1924c	Rv1924c	Unknown protein	N8D (Rv1924c_c.22A>G)	CDS	L2	-	missense variant
2179825	0.5	0:782:20:0	2	G	Rv1927	Rv1927	Conserved hypothetical protein	E51D (Rv1927_c.153G>C)	CDS	L2	-	missense variant
2181393	0.04	26:0:0:776	25	T	Rv1929c	Rv1929c	Conserved hypothetical protein	T172S (Rv1929c_c.514A>T)	CDS	L2	-	missense variant
2181579	0.5	0:2:800:0	2	G	Rv1929c	Rv1929c	Conserved hypothetical protein	H110D (Rv1929c_c.328C>G)	CDS	L2	-	missense variant
2185884	0.166667	0:81:0:721	6	T	fadE17	Rv1934c	Probable acyl-CoA dehydrogenase FadE17	N102S (fadE17_c.305A>G)	CDS	L2	-	missense variant
2185888	0.5	0:800:0:2	2	C	fadE17	Rv1934c	Probable acyl-CoA dehydrogenase FadE17	G101S (fadE17_c.301G>A)	CDS	L2	-	missense variant
2186054	0.5	2:0:800:0	2	G	fadE17	Rv1934c	Probable acyl-CoA dehydrogenase FadE17	H45H (fadE17_c.135C>T)	CDS	L2	-	synonymous variant
2187208	0.5	0:2:0:800	2	T	Rv1930c_promoter	Rv1930c upstream	-	Rv1930c_c.-4766A>G	PROM	L2	-	upstream gene variant
2187232	0.666667	1:799:0:2	3	C	Rv1930c_promoter	Rv1930c upstream	-	Rv1930c_c.-4790G>T, Rv1930c_c.-4790G>A	PROM, PROM	L2	-	upstream gene variant, upstream gene variant
2187253	0.5	0:797:5:0	2	C	Rv1930c_promoter	Rv1930c upstream	-	Rv1930c_c.-4811G>C	PROM	L2	-	upstream gene variant
2187287	0.5	2:0:800:0	2	G	Rv1930c_promoter	Rv1930c upstream	-	Rv1930c_c.-4845C>T	PROM	L2	-	upstream gene variant
2187295	0.5	0:799:0:3	2	C	Rv1930c_promoter	Rv1930c upstream	-	Rv1930c_c.-4853G>A	PROM	L2	-	upstream gene variant
2187303	0.5	0:798:0:4	2	C	Rv1930c_promoter	Rv1930c upstream	-	Rv1930c_c.-4861G>A	PROM	L2	-	upstream gene variant
2187307	0.666667	2:0:799:1	3	G	Rv1930c_promoter	Rv1930c upstream	-	Rv1930c_c.-4865C>A, Rv1930c_c.-4865C>T	PROM, PROM	L2	-	upstream gene variant, upstream gene variant
2187587	0.5	0:798:4:0	2	G	Rv1936	Rv1936	Possible monooxygenase	Q68H (Rv1936_c.204G>C)	CDS	L2	-	missense variant
2190801	0.333333	794:8:0:0	3	A	Rv1937	Rv1937	Possible oxygenase	E769A (Rv1937_c.2306A>C)	CDS	L2	-	missense variant
2190846	0.5	0:2:0:800	2	T	Rv1937	Rv1937	Possible oxygenase	V784A (Rv1937_c.2351T>C)	CDS	L2	-	missense variant
2191498	0.5	0:0:3:799	2	G	ephB	Rv1938	Probable epoxide hydrolase EphB (epoxide hydratase)	G158W (ephB_c.472G>T)	CDS	L2	-	missense variant
2195922	0.333333	0:3:0:799	3	T	Rv1944c	Rv1944c	Conserved protein	T5A (Rv1944c_c.13A>G)	CDS	L2	-	missense variant
2195923	0.333333	799:3:0:0	3	A	Rv1944c	Rv1944c	Conserved protein	D4E (Rv1944c_c.12T>G)	CDS	L2	-	missense variant
2197686	0.5	0:3:0:799	2	T	lppG	Rv1946c	Possible lipoprotein	D92G (lppG_c.275A>G)	CDS	L2	-	missense variant
2198024	0.5	3:0:799:0	2	G	Rv1947	Rv1947	Hypothetical protein	V1M (Rv1947_c.1G>A)	CDS	L2	-	missense variant
2198739	0.5	798:0:4:0	2	A	Rv1948c	Rv1948c	Hypothetical protein	M109T (Rv1948c_c.326T>C)	CDS	L2	-	missense variant
2200515	0.5	0:2:800:0	2	G	Rv1944c_promoter	Rv1944c upstream	-	Rv1944c_c.-4581C>G	PROM	L2	-	upstream gene variant
2201198	0.5	0:799:0:3	2	C	vapC14	Rv1953	Possible toxin VapC14	P87P (vapC14_c.261C>T)	CDS	L2	-	synonymous variant
2203024	0.5	0:800:2:0	2	C	Rv1957	Rv1957	Hypothetical protein	D147E (Rv1957_c.441C>G)	CDS	L2	-	missense variant
2203150	0.5	0:799:0:3	2	C	Rv1958c	Rv1958c	Hypothetical protein	Q161Q (Rv1958c_c.483G>A)	CDS	L2	-	synonymous variant
2205511	0.5	0:800:0:2	2	C	vapB35	Rv1962A	Possible antitoxin VapB35	T13T (vapB35_c.39G>A)	CDS	L2	-	synonymous variant
2207007	0.25	797:0:5:0	4	A	Rv1958c_promoter	Rv1958c upstream	-	Rv1958c_c.-3375T>C	PROM	L2	-	upstream gene variant
2207568	0.5	2:0:800:0	2	G	Rv1958c_promoter	Rv1958c upstream	-	Rv1958c_c.-3936C>T	PROM	L2	-	upstream gene variant
2207814	0.5	800:0:2:0	2	A	yrbE3A	Rv1964	Conserved hypothetical integral membrane protein YrbE3A	K39E (yrbE3A_c.115A>G)	CDS	L2	-	missense variant
2208361	0.5	795:0:7:0	2	A	yrbE3A	Rv1964	Conserved hypothetical integral membrane protein YrbE3A	Y221C (yrbE3A_c.662A>G)	CDS	L2	-	missense variant
2208770	0.5	2:0:800:0	2	G	yrbE3B	Rv1965	Conserved hypothetical integral membrane protein YrbE3B	E88E (yrbE3B_c.264G>A)	CDS	L2	-	synonymous variant
2209704	0.5	0:2:0:800	2	T	mce3A	Rv1966	Mce-family protein Mce3A	S126S (mce3A_c.378T>C)	CDS	L2	-	synonymous variant
2210683	0.5	0:800:0:2	2	C	mce3B	Rv1967	Mce-family protein Mce3B	A28V (mce3B_c.83C>T)	CDS	L2	-	missense variant
2211826	0.333333	9:0:793:0	3	A	mce3C	Rv1968	Mce-family protein Mce3C	K67K (mce3C_c.201A>G)	CDS	L2	-	synonymous variant
2216443	0.333333	794:8:0:0	3	C	mce3F	Rv1971	Mce-family protein Mce3F	A396E (mce3F_c.1187C>A)	CDS	L2	-	missense variant
2216963	0.333333	0:178:624:0	3	C	Rv1972	Rv1972	Probable conserved Mce associated membrane protein	H124Q (Rv1972_c.372C>G)	CDS	L2	-	missense variant
2219203	0.5	0:783:0:19	2	C	Rv1976c	Rv1976c	Conserved hypothetical protein	G17S (Rv1976c_c.49G>A)	CDS	L2	-	missense variant
2220360	0.5	799:3:0:0	2	A	Rv1977	Rv1977	Conserved protein	R203R (Rv1977_c.607A>C)	CDS	L2	-	synonymous variant
2220749	0.5	0:0:797:5	2	G	Rv1977	Rv1977	Conserved protein	A332A (Rv1977_c.996G>T)	CDS	L2	-	synonymous variant
2221889	0.5	0:793:0:9	2	C	Rv1979c	Rv1979c	Possible conserved permease	V426I (Rv1979c_c.1276G>A)	CDS	L2	bedaquiline	missense variant
2224802	0.5	0:2:0:800	2	T	nrdF1	Rv1981c	Ribonucleoside-diphosphate reductase (beta chain) NrdF1 (ribonucleotide reductase small subunit) (R2F protein)	E129E (nrdF1_c.387A>G)	CDS	L2	-	synonymous variant
2224997	0.5	2:0:800:0	2	G	nrdF1	Rv1981c	Ribonucleoside-diphosphate reductase (beta chain) NrdF1 (ribonucleotide reductase small subunit) (R2F protein)	T64T (nrdF1_c.192C>T)	CDS	L2	-	synonymous variant
2226126	0.5	0:800:0:2	2	C	Rv1979c_promoter	Rv1979c upstream	-	Rv1979c_c.-2962G>A	PROM	L2	-	upstream gene variant
2228967	0.5	2:0:800:0	2	A	mpt64_promoter	Rv1980c upstream	-	mpt64_c.-4938T>C	PROM	L2	-	upstream gene variant
2229801	0.5	0:2:800:0	2	C	Rv1985c	Rv1985c	Probable transcriptional regulatory protein (probably LysR-family)	P34P (Rv1985c_c.102G>C)	CDS	L2	-	synonymous variant
2230045	0.5	631:0:171:0	2	G	Rv1986	Rv1986	Probable conserved integral membrane protein	C12Y (Rv1986_c.35G>A)	CDS	L2	-	missense variant
2230437	0.25	24:778:0:0	4	C	Rv1986	Rv1986	Probable conserved integral membrane protein	R143S (Rv1986_c.427C>A)	CDS	L2	-	missense variant
2231921	0.5	800:0:2:0	2	A	erm(37)	Rv1988	Probable 23S rRNA methyltransferase Erm(37)	H81R (erm(37)_c.242A>G)	CDS	L2	-	missense variant
2232237	0.5	7:0:795:0	2	G	cfp21_promoter	Rv1984c upstream	-	cfp21_c.-3676C>T	PROM	L2	-	upstream gene variant
2234903	0.5	799:0:3:0	2	A	Rv1989c_promoter	Rv1989c upstream	-	Rv1989c_c.-1604T>C	PROM	L2	-	upstream gene variant
2234968	0.5	800:2:0:0	2	A	Rv1989c_promoter	Rv1989c upstream	-	Rv1989c_c.-1669T>G	PROM	L2	-	upstream gene variant
2237345	0.5	796:0:6:0	2	A	Rv1993c	Rv1993c	Conserved protein	G77G (Rv1993c_c.231T>C)	CDS	L2	-	synonymous variant
2238688	0.5	0:2:0:800	2	T	Rv1995	Rv1995	Unknown protein	I183T (Rv1995_c.548T>C)	CDS	L2	-	missense variant
2238766	0.333333	799:3:0:0	3	A	Rv1995	Rv1995	Unknown protein	E209A (Rv1995_c.626A>C)	CDS	L2	-	missense variant
2240376	0.5	0:4:0:798	2	T	ctpF	Rv1997	Probable metal cation transporter P-type ATPase A CtpF	L73P (ctpF_c.218T>C)	CDS	L2	-	missense variant
2240698	0.5	0:2:0:800	2	T	ctpF	Rv1997	Probable metal cation transporter P-type ATPase A CtpF	V180V (ctpF_c.540T>C)	CDS	L2	-	synonymous variant
2241920	0.5	4:0:798:0	2	G	ctpF	Rv1997	Probable metal cation transporter P-type ATPase A CtpF	A588T (ctpF_c.1762G>A)	CDS	L2	-	missense variant
2242831	0.5	9:0:793:0	2	G	ctpF	Rv1997	Probable metal cation transporter P-type ATPase A CtpF	V891V (ctpF_c.2673G>A)	CDS	L2	-	synonymous variant
2243273	0.5	13:0:789:0	2	G	Rv1998c	Rv1998c	Conserved protein	T150M (Rv1998c_c.449C>T)	CDS	L2	-	missense variant
2244421	0.0416667	0:0:31:771	24	G	Rv1999c	Rv1999c	Probable conserved integral membrane protein	L240M (Rv1999c_c.718C>A)	CDS	L2	-	missense variant
2244631	0.166667	8:794:0:0	6	C	Rv1999c	Rv1999c	Probable conserved integral membrane protein	A170S (Rv1999c_c.508G>T)	CDS	L2	-	missense variant
2248482	0.5	792:0:10:0	2	A	Rv1998c_promoter	Rv1998c upstream	-	Rv1998c_c.-4761T>C	PROM	L2	-	upstream gene variant
2249134	0.5	792:10:0:0	2	A	Rv2003c	Rv2003c	Conserved hypothetical protein	V96G (Rv2003c_c.287T>G)	CDS	L2	-	missense variant
2251605	0.5	783:0:19:0	2	G	Rv2005c	Rv2005c	Universal stress protein family protein	S93S (Rv2005c_c.279C>T)	CDS	L2	-	synonymous variant
2253121	0.5	0:0:787:15	2	G	otsB1	Rv2006	Probable trehalose-6-phosphate phosphatase OtsB1 (trehalose-phosphatase) (TPP)	A374S (otsB1_c.1120G>T)	CDS	L2	-	missense variant
2253701	0.5	0:800:2:0	2	C	otsB1	Rv2006	Probable trehalose-6-phosphate phosphatase OtsB1 (trehalose-phosphatase) (TPP)	A567G (otsB1_c.1700C>G)	CDS	L2	-	missense variant
2254677	0.5	2:0:800:0	2	G	otsB1	Rv2006	Probable trehalose-6-phosphate phosphatase OtsB1 (trehalose-phosphatase) (TPP)	V892V (otsB1_c.2676G>A)	CDS	L2	-	synonymous variant
2255439	0.5	0:800:0:2	2	C	otsB1	Rv2006	Probable trehalose-6-phosphate phosphatase OtsB1 (trehalose-phosphatase) (TPP)	D1146D (otsB1_c.3438C>T)	CDS	L2	-	synonymous variant
2257896	0.5	0:2:800:0	2	G	Rv2008c	Rv2008c	Conserved hypothetical protein	T16S (Rv2008c_c.47C>G)	CDS	L2	-	missense variant
2258096	0.25	0:559:0:243	4	C	vapB15	Rv2009	Antitoxin VapB15	R23W (vapB15_c.67C>T)	CDS	L2	-	missense variant
2258998	0.5	800:0:2:0	2	A	Rv2011c	Rv2011c	Conserved hypothetical protein, probable transcription repressor.	N96N (Rv2011c_c.288T>C)	CDS	L2	-	synonymous variant
2259302	0.5	798:0:4:0	2	A	fdxA_promoter	Rv2007c upstream	-	fdxA_c.-2874T>C	PROM	L2	-	upstream gene variant
2259325	0.5	0:0:800:2	2	G	fdxA_promoter	Rv2007c upstream	-	fdxA_c.-2897C>A	PROM	L2	-	upstream gene variant
2259338	0.5	0:2:0:800	2	T	Rv2012	Rv2012	Conserved hypothetical protein	S5P (Rv2012_c.13T>C)	CDS	L2	-	missense variant
2259579	0.5	0:0:3:799	2	T	Rv2012	Rv2012	Conserved hypothetical protein	L85R (Rv2012_c.254T>G)	CDS	L2	-	missense variant
2260525	0.5	0:2:0:800	2	C	fdxA_promoter	Rv2007c upstream	-	fdxA_c.-4097G>A	PROM	L2	-	upstream gene variant
2263547	0.5	3:0:799:0	2	G	Rv2016	Rv2016	Hypothetical protein	C41Y (Rv2016_c.122G>A)	CDS	L2	-	missense variant
2264341	0.5	776:26:0:0	2	A	Rv2017	Rv2017	Transcriptional regulatory protein	E115A (Rv2017_c.344A>C)	CDS	L2	-	missense variant
2264782	0.0714286	785:17:0:0	14	C	Rv2017	Rv2017	Transcriptional regulatory protein	A262E (Rv2017_c.785C>A)	CDS	L2	-	missense variant
2265059	0.0588235	0:0:782:20	17	T	Rv2015c_promoter	Rv2015c upstream	-	Rv2015c_c.-1987A>C	PROM	L2	-	upstream gene variant
2265150	0.5	0:792:10:0	2	C	Rv2015c_promoter	Rv2015c upstream	-	Rv2015c_c.-2078G>C	PROM	L2	-	upstream gene variant
2266442	0.333333	0:3:799:0	3	G	Rv2015c_promoter	Rv2015c upstream	-	Rv2015c_c.-3370C>G	PROM	L2	-	upstream gene variant
2266487	0.2	0:795:7:0	5	G	Rv2015c_promoter	Rv2015c upstream	-	Rv2015c_c.-3415C>G	PROM	L2	-	upstream gene variant
2266508	0.166667	8:0:0:794	6	A	Rv2015c_promoter	Rv2015c upstream	-	Rv2015c_c.-3436T>A	PROM	L2	-	upstream gene variant
2266517	0.2	0:795:0:7	5	T	Rv2015c_promoter	Rv2015c upstream	-	Rv2015c_c.-3445A>G	PROM	L2	-	upstream gene variant
2266550	0.2	0:0:7:795	5	G	Rv2015c_promoter	Rv2015c upstream	-	Rv2015c_c.-3478C>A	PROM	L2	-	upstream gene variant
2266553	0.2	0:7:795:0	5	C	Rv2015c_promoter	Rv2015c upstream	-	Rv2015c_c.-3481G>C	PROM	L2	-	upstream gene variant
2266583	0.25	0:6:796:0	4	C	Rv2015c_promoter	Rv2015c upstream	-	Rv2015c_c.-3511G>C	PROM	L2	-	upstream gene variant
2266598	0.25	0:796:6:0	4	G	Rv2015c_promoter	Rv2015c upstream	-	Rv2015c_c.-3526C>G	PROM	L2	-	upstream gene variant
2266604	0.25	0:6:796:0	4	C	Rv2015c_promoter	Rv2015c upstream	-	Rv2015c_c.-3532G>C	PROM	L2	-	upstream gene variant
2266624	0.2	0:0:7:795	5	G	Rv2015c_promoter	Rv2015c upstream	-	Rv2015c_c.-3552C>A	PROM	L2	-	upstream gene variant
2267015	0.25	0:798:0:4	4	T	Rv2021c	Rv2021c	Transcriptional regulatory protein	A32A (Rv2021c_c.96A>G)	CDS	L2	-	synonymous variant
2267540	0.5	0:7:795:0	2	G	Rv2022c	Rv2022c	Conserved protein	P62R (Rv2022c_c.185C>G)	CDS	L2	-	missense variant
2267667	0.5	0:760:0:42	2	C	Rv2022c	Rv2022c	Conserved protein	D20N (Rv2022c_c.58G>A)	CDS	L2	-	missense variant
2268433	0.125	773:29:0:0	8	C	Rv2021c_promoter	Rv2021c upstream	-	Rv2021c_c.-1323G>T	PROM	L2	-	upstream gene variant
2268468	0.5	800:2:0:0	2	A	Rv2021c_promoter	Rv2021c upstream	-	Rv2021c_c.-1358T>G	PROM	L2	-	upstream gene variant
2268541	0.2	0:0:797:5	5	G	Rv2021c_promoter	Rv2021c upstream	-	Rv2021c_c.-1431C>A	PROM	L2	-	upstream gene variant
2268627	0.2	0:795:7:0	5	G	Rv2021c_promoter	Rv2021c upstream	-	Rv2021c_c.-1517C>G	PROM	L2	-	upstream gene variant
2268697	0.5	4:0:798:0	2	G	Rv2024c	Rv2024c	Conserved hypothetical protein	A515V (Rv2024c_c.1544C>T)	CDS	L2	-	missense variant
2269139	0.5	0:2:0:800	2	T	Rv2024c	Rv2024c	Conserved hypothetical protein	S368G (Rv2024c_c.1102A>G)	CDS	L2	-	missense variant
2269545	0.2	628:0:174:0	5	G	Rv2024c	Rv2024c	Conserved hypothetical protein	S232S (Rv2024c_c.696C>T)	CDS	L2	-	synonymous variant
2269780	0.333333	0:797:0:5	3	T	Rv2024c	Rv2024c	Conserved hypothetical protein	D154G (Rv2024c_c.461A>G)	CDS	L2	-	missense variant
2270102	0.5	4:0:798:0	2	A	Rv2024c	Rv2024c	Conserved hypothetical protein	W47R (Rv2024c_c.139T>C)	CDS	L2	-	missense variant
2271212	0.25	0:8:794:0	4	G	Rv2025c	Rv2025c	Conserved membrane protein	I179M (Rv2025c_c.537C>G)	CDS	L2	-	missense variant
2271495	0.5	800:0:2:0	2	A	Rv2025c	Rv2025c	Conserved membrane protein	V85A (Rv2025c_c.254T>C)	CDS	L2	-	missense variant
2271498	0.5	10:0:792:0	2	G	Rv2025c	Rv2025c	Conserved membrane protein	A84V (Rv2025c_c.251C>T)	CDS	L2	-	missense variant
2275517	0.5	3:0:799:0	2	G	pfkB	Rv2029c	6-phosphofructokinase PfkB (phosphohexokinase) (phosphofructokinase)	A303V (pfkB_c.908C>T)	CDS	L2	-	missense variant
2277287	0.5	0:799:0:3	2	C	Rv2030c	Rv2030c	Conserved protein	R400R (Rv2030c_c.1200G>A)	CDS	L2	-	synonymous variant
2277288	0.5	0:799:0:3	2	C	Rv2030c	Rv2030c	Conserved protein	R400Q (Rv2030c_c.1199G>A)	CDS	L2	-	missense variant
2280120	0.5	2:0:800:0	2	G	acg	Rv2032	Conserved protein Acg	R331Q (acg_c.992G>A)	CDS	L2	-	missense variant
2280136	0.5	3:0:799:0	2	G	Rv2028c_promoter	Rv2028c upstream	-	Rv2028c_c.-4728C>T	PROM	L2	-	upstream gene variant
2280668	0.5	2:0:800:0	2	G	Rv2033c	Rv2033c	Conserved hypothetical protein	H139Y (Rv2033c_c.415C>T)	CDS	L2	-	missense variant
2282058	0.5	0:800:0:2	2	C	Rv2035	Rv2035	Conserved hypothetical protein	L149L (Rv2035_c.445C>T)	CDS	L2	-	synonymous variant
2283191	0.5	0:780:22:0	2	G	Rv2037c	Rv2037c	Conserved transmembrane protein	A177A (Rv2037c_c.531C>G)	CDS	L2	-	synonymous variant
2283866	0.5	800:2:0:0	2	A	Rv2038c	Rv2038c	Probable sugar-transport ATP-binding protein ABC transporter	S311A (Rv2038c_c.931T>G)	CDS	L2	-	missense variant
2286134	0.5	0:798:0:4	2	C	Rv2040c	Rv2040c	Probable sugar-transport integral membrane protein ABC transporter	G133S (Rv2040c_c.397G>A)	CDS	L2	-	missense variant
2287171	0.5	2:0:800:0	2	G	Rv2041c	Rv2041c	Probable sugar-binding lipoprotein	P226S (Rv2041c_c.676C>T)	CDS	L2	-	missense variant
2288827	0.5	0:800:2:0	2	C	pncA	Rv2043c	Pyrazinamidase/nicotinamidase PncA (PZase)	V139L (pncA_c.415G>C)	CDS	L2	pyrazinamide	missense variant
2288844	0.5	797:0:5:0	2	A	pncA	Rv2043c	Pyrazinamidase/nicotinamidase PncA (PZase)	I133T (pncA_c.398T>C)	CDS	L2	pyrazinamide	missense variant
2288920	0.5	0:800:2:0	2	C	pncA	Rv2043c	Pyrazinamidase/nicotinamidase PncA (PZase)	G108R (pncA_c.322G>C)	CDS	L2	pyrazinamide	missense variant
2289016	0.5	0:0:2:800	2	T	pncA	Rv2043c	Pyrazinamidase/nicotinamidase PncA (PZase)	T76P (pncA_c.226A>C)	CDS	L2	pyrazinamide	missense variant
2289611	0.5	799:0:3:0	2	A	Rv2038c_promoter	Rv2038c upstream	-	Rv2038c_c.-4815T>C	PROM	L2	-	upstream gene variant
2290732	0.25	0:28:0:774	4	T	lipT	Rv2045c	Carboxylesterase LipT	T163T (lipT_c.489A>G)	CDS	L2	-	synonymous variant
2291161	0.5	0:783:0:19	2	C	lipT	Rv2045c	Carboxylesterase LipT	T20T (lipT_c.60G>A)	CDS	L2	-	synonymous variant
2292136	0.5	7:0:795:0	2	G	Rv2047c	Rv2047c	Conserved hypothetical protein	A797A (Rv2047c_c.2391C>T)	CDS	L2	-	synonymous variant
2292348	0.5	3:799:0:0	2	C	Rv2047c	Rv2047c	Conserved hypothetical protein	A727S (Rv2047c_c.2179G>T)	CDS	L2	-	missense variant
2309230	0.5	10:0:792:0	2	G	ppm1	Rv2051c	Polyprenol-monophosphomannose synthase Ppm1	P509L (ppm1_c.1526C>T)	CDS	L2	-	missense variant
2310459	0.666667	0:3:1:798	3	T	ppm1	Rv2051c	Polyprenol-monophosphomannose synthase Ppm1	A99A (ppm1_c.297A>C), A99A (ppm1_c.297A>G)	CDS, CDS	L2	-	synonymous variant, synonymous variant
2311099	0.0196078	0:90:712:0	51	C	Rv2052c	Rv2052c	Conserved protein	P473P (Rv2052c_c.1419G>C)	CDS	L2	-	synonymous variant
2311788	0.5	0:800:0:2	2	C	Rv2052c	Rv2052c	Conserved protein	A244T (Rv2052c_c.730G>A)	CDS	L2	-	missense variant
2313843	0.5	0:2:800:0	2	G	ppm1_promoter	Rv2051c upstream	-	ppm1_c.-3088C>G	PROM	L2	-	upstream gene variant
2314234	0.5	2:0:800:0	2	G	rpsR2	Rv2055c	30S ribosomal protein S18 RpsR2	D40D (rpsR2_c.120C>T)	CDS	L2	-	synonymous variant
2314689	0.5	782:20:0:0	2	C	rpmG1	Rv2057c	50S ribosomal protein L33 RpmG1	R46L (rpmG1_c.137G>T)	CDS	L2	-	missense variant
2315568	0.5	0:798:0:4	2	C	Rv2059	Rv2059	Conserved hypothetical protein	A132V (Rv2059_c.395C>T)	CDS	L2	-	missense variant
2315726	0.5	0:783:0:19	2	C	Rv2059	Rv2059	Conserved hypothetical protein	L185F (Rv2059_c.553C>T)	CDS	L2	-	missense variant
2316123	0.5	672:130:0:0	2	C	Rv2059	Rv2059	Conserved hypothetical protein	T317K (Rv2059_c.950C>A)	CDS	L2	-	missense variant
2317133	0.142857	7:0:795:0	7	G	Rv2052c_promoter	Rv2052c upstream	-	Rv2052c_c.-4616C>T	PROM	L2	-	upstream gene variant
2317134	0.125	0:8:0:794	8	T	Rv2052c_promoter	Rv2052c upstream	-	Rv2052c_c.-4617A>G	PROM	L2	-	upstream gene variant
2317928	0.5	0:0:799:3	2	G	cobN	Rv2062c	Cobalamin biosynthesis protein CobN	A942A (cobN_c.2826C>A)	CDS	L2	-	synonymous variant
2318119	0.5	796:0:6:0	2	A	cobN	Rv2062c	Cobalamin biosynthesis protein CobN	S879P (cobN_c.2635T>C)	CDS	L2	-	missense variant
2320320	0.0555556	0:141:0:661	18	C	cobN	Rv2062c	Cobalamin biosynthesis protein CobN	R145H (cobN_c.434G>A)	CDS	L2	-	missense variant
2322258	0.5	793:0:0:9	2	A	cobG	Rv2064	Precorrin-3B synthase CobG	I270F (cobG_c.808A>T)	CDS	L2	-	missense variant
2325142	0.5	2:0:800:0	2	G	Rv2067c	Rv2067c	Conserved protein	A243A (Rv2067c_c.729C>T)	CDS	L2	-	synonymous variant
2325379	0.5	792:0:10:0	2	A	Rv2067c	Rv2067c	Conserved protein	G164G (Rv2067c_c.492T>C)	CDS	L2	-	synonymous variant
2325693	0.5	2:0:800:0	2	G	Rv2067c	Rv2067c	Conserved protein	L60L (Rv2067c_c.178C>T)	CDS	L2	-	synonymous variant
2328543	0.0909091	0:790:0:12	11	T	cobM	Rv2071c	Precorrin-3 methylase CobM (precorrin-4 C11-methyltransferase)	I145M (cobM_c.435A>G)	CDS	L2	-	missense variant
2328720	0.333333	0:783:0:19	3	C	cobM	Rv2071c	Precorrin-3 methylase CobM (precorrin-4 C11-methyltransferase)	L86L (cobM_c.258G>A)	CDS	L2	-	synonymous variant
2329533	0.0909091	13:0:789:0	11	A	cobL	Rv2072c	Precorrin-6Y C(5,15)-methyltransferase (decarboxylating) CobL	L205P (cobL_c.614T>C)	CDS	L2	-	missense variant
2330097	0.5	0:19:0:783	2	T	cobL	Rv2072c	Precorrin-6Y C(5,15)-methyltransferase (decarboxylating) CobL	E17G (cobL_c.50A>G)	CDS	L2	-	missense variant
2330173	0.5	2:800:0:0	2	C	Rv2067c_promoter	Rv2067c upstream	-	Rv2067c_c.-4303G>T	PROM	L2	-	upstream gene variant
2331620	0.0217391	73:729:0:0	46	A	Rv2075c	Rv2075c	Possible hypothetical exported or envelope protein	G420G (Rv2075c_c.1260T>G)	CDS	L2	-	synonymous variant
2335425	0.5	800:0:2:0	2	A	Rv2079	Rv2079	Conserved hypothetical protein	H24R (Rv2079_c.71A>G)	CDS	L2	-	missense variant
2336125	0.25	0:0:274:528	4	T	Rv2079	Rv2079	Conserved hypothetical protein	N257K (Rv2079_c.771T>G)	CDS	L2	-	missense variant
2336129	0.333333	529:0:273:0	3	A	Rv2079	Rv2079	Conserved hypothetical protein	N259D (Rv2079_c.775A>G)	CDS	L2	-	missense variant
2336130	0.333333	529:0:273:0	3	A	Rv2079	Rv2079	Conserved hypothetical protein	N259S (Rv2079_c.776A>G)	CDS	L2	-	missense variant
2338194	0.5	800:2:0:0	2	A	Rv2081c	Rv2081c	Conserved transmembrane protein	G104G (Rv2081c_c.312T>G)	CDS	L2	-	synonymous variant
2338332	0.5	794:8:0:0	2	A	Rv2081c	Rv2081c	Conserved transmembrane protein	S58R (Rv2081c_c.174T>G)	CDS	L2	-	missense variant
2338682	0.5	791:11:0:0	2	A	Rv2077c_promoter	Rv2077c upstream	-	Rv2077c_c.-4388T>G	PROM	L2	-	upstream gene variant
2341636	0.0833333	0:12:790:0	12	C	Rv2083	Rv2083	Conserved hypothetical protein	L256V (Rv2083_c.766C>G)	CDS	L2	-	missense variant
2343656	0.5	2:0:800:0	2	G	Rv2086	Rv2086	Conserved hypothetical protein	A116T (Rv2086_c.346G>A)	CDS	L2	-	missense variant
2344047	0.5	0:797:0:5	2	C	pknJ_promoter	Rv2088 upstream	-	pknJ_c.-364C>T	PROM	L2	-	upstream gene variant
2344180	0.5	800:0:2:0	2	A	pknJ_promoter	Rv2088 upstream	-	pknJ_c.-231A>G	PROM	L2	-	upstream gene variant
2344246	0.5	0:800:2:0	2	G	pknJ_promoter	Rv2088 upstream	-	pknJ_c.-165G>C	PROM	L2	-	upstream gene variant
2344389	0.5	2:0:0:800	2	T	pknJ_promoter	Rv2088 upstream	-	pknJ_c.-22T>A	PROM	L2	-	upstream gene variant
2344499	0.166667	0:0:775:27	6	T	pknJ	Rv2088	Transmembrane serine/threonine-protein kinase J PknJ (protein kinase J) (STPK J)	L30R (pknJ_c.89T>G)	CDS	L2	-	missense variant
2345037	0.25	795:7:0:0	4	C	pknJ	Rv2088	Transmembrane serine/threonine-protein kinase J PknJ (protein kinase J) (STPK J)	L209L (pknJ_c.627C>A)	CDS	L2	-	synonymous variant
2345480	0.5	0:800:0:2	2	C	pknJ	Rv2088	Transmembrane serine/threonine-protein kinase J PknJ (protein kinase J) (STPK J)	A357V (pknJ_c.1070C>T)	CDS	L2	-	missense variant
2346318	0.5	781:0:21:0	2	G	pepE	Rv2089c	Dipeptidase PepE	P336L (pepE_c.1007C>T)	CDS	L2	-	missense variant
2352033	0.333333	0:799:0:3	3	C	helY	Rv2092c	ATP-dependent DNA helicase HelY	D8N (helY_c.22G>A)	CDS	L2	-	missense variant
2352064	0.333333	0:0:797:5	3	G	pepE_promoter	Rv2089c upstream	-	pepE_c.-4740C>A	PROM	L2	-	upstream gene variant
2352065	0.333333	0:797:5:0	3	C	pepE_promoter	Rv2089c upstream	-	pepE_c.-4741G>C	PROM	L2	-	upstream gene variant
2352114	0.5	0:793:0:9	2	C	tatC	Rv2093c	Sec-independent protein translocase transmembrane protein TatC	D306N (tatC_c.916G>A)	CDS	L2	-	missense variant
2353070	0.5	2:0:800:0	2	G	tatA	Rv2094c	Sec-independent protein translocase membrane-bound protein TatA	D76D (tatA_c.228C>T)	CDS	L2	-	synonymous variant
2356713	0.5	2:0:800:0	2	G	helY_promoter	Rv2092c upstream	-	helY_c.-4659C>T	PROM	L2	-	upstream gene variant
2357157	0.5	0:798:0:4	2	C	tatC_promoter	Rv2093c upstream	-	tatC_c.-4128G>A	PROM	L2	-	upstream gene variant
2357623	0.333333	0:7:0:795	3	T	tatC_promoter	Rv2093c upstream	-	tatC_c.-4594A>G	PROM	L2	-	upstream gene variant
2357810	0.025641	0:0:39:763	39	T	tatC_promoter	Rv2093c upstream	-	tatC_c.-4781A>C	PROM	L2	-	upstream gene variant
2357883	0.5	0:2:0:800	2	T	tatC_promoter	Rv2093c upstream	-	tatC_c.-4854A>G	PROM	L2	-	upstream gene variant
2358114	0.5	0:780:22:0	2	C	tatA_promoter	Rv2094c upstream	-	tatA_c.-4817G>C	PROM	L2	-	upstream gene variant
2358404	0.333333	0:0:4:798	3	T	Rv2100	Rv2100	Conserved hypothetical protein	F6V (Rv2100_c.16T>G)	CDS	L2	-	missense variant
2358899	0.5	2:0:800:0	2	G	Rv2100	Rv2100	Conserved hypothetical protein	A171T (Rv2100_c.511G>A)	CDS	L2	-	missense variant
2359133	0.5	4:0:798:0	2	G	Rv2100	Rv2100	Conserved hypothetical protein	A249T (Rv2100_c.745G>A)	CDS	L2	-	missense variant
2359237	0.333333	0:799:0:3	3	C	Rv2100	Rv2100	Conserved hypothetical protein	G283G (Rv2100_c.849C>T)	CDS	L2	-	synonymous variant
2359240	0.333333	0:0:799:3	3	G	Rv2100	Rv2100	Conserved hypothetical protein	K284N (Rv2100_c.852G>T)	CDS	L2	-	missense variant
2359241	0.333333	0:799:0:3	3	C	Rv2100	Rv2100	Conserved hypothetical protein	P285S (Rv2100_c.853C>T)	CDS	L2	-	missense variant
2359252	0.5	2:800:0:0	2	C	Rv2100	Rv2100	Conserved hypothetical protein	P288P (Rv2100_c.864C>A)	CDS	L2	-	synonymous variant
2359256	0.5	2:0:800:0	2	G	Rv2100	Rv2100	Conserved hypothetical protein	G290S (Rv2100_c.868G>A)	CDS	L2	-	missense variant
2359639	0.5	0:799:0:3	2	C	Rv2100	Rv2100	Conserved hypothetical protein	D417D (Rv2100_c.1251C>T)	CDS	L2	-	synonymous variant
2359825	0.5	0:4:0:798	2	T	Rv2100	Rv2100	Conserved hypothetical protein	T479T (Rv2100_c.1437T>C)	CDS	L2	-	synonymous variant
2361392	0.5	0:6:0:796	2	T	helZ	Rv2101	Probable helicase HelZ	S385P (helZ_c.1153T>C)	CDS	L2	-	missense variant
2363412	0.5	2:0:800:0	2	G	Rv2102	Rv2102	Conserved hypothetical protein	G8S (Rv2102_c.22G>A)	CDS	L2	-	missense variant
2363824	0.5	800:2:0:0	2	A	Rv2102	Rv2102	Conserved hypothetical protein	E145A (Rv2102_c.434A>C)	CDS	L2	-	missense variant
2365417	0.5	799:0:3:0	2	A	vapC37_promoter	Rv2103c upstream	-	vapC37_c.-897T>C	PROM	L2	-	upstream gene variant
2366768	0.25	798:0:4:0	4	A	vapC37_promoter	Rv2103c upstream	-	vapC37_c.-2248T>C	PROM	L2	-	upstream gene variant
2366775	0.5	4:0:798:0	2	G	vapC37_promoter	Rv2103c upstream	-	vapC37_c.-2255C>T	PROM	L2	-	upstream gene variant
2368720	0.5	0:798:0:4	2	C	vapC37_promoter	Rv2103c upstream	-	vapC37_c.-4200G>A	PROM	L2	-	upstream gene variant
2373362	0.5	800:2:0:0	2	A	Rv2113	Rv2113	Probable integral membrane protein	S245R (Rv2113_c.733A>C)	CDS	L2	-	missense variant
2376135	0.166667	721:0:81:0	6	A	mpa	Rv2115c	Mycobacterial proteasome ATPase Mpa	S52S (mpa_c.156T>C)	CDS	L2	-	synonymous variant
2379538	0.5	2:0:800:0	2	G	Rv2120c	Rv2120c	Probable conserved integral membrane protein	L64F (Rv2120c_c.190C>T)	CDS	L2	-	missense variant
2381029	0.5	0:0:800:2	2	G	mpa_promoter	Rv2115c upstream	-	mpa_c.-4739C>A	PROM	L2	-	upstream gene variant
2382776	0.166667	726:76:0:0	6	A	metH	Rv2124c	5-methyltetrahydrofolate--homocystein methyltransferase MetH (methionine synthase, vitamin-B12 dependent isozyme) (ms)	Y1098D (metH_c.3292T>G)	CDS	L2	-	missense variant
2385912	0.5	11:0:791:0	2	G	metH	Rv2124c	5-methyltetrahydrofolate--homocystein methyltransferase MetH (methionine synthase, vitamin-B12 dependent isozyme) (ms)	L52L (metH_c.156C>T)	CDS	L2	-	synonymous variant
2386187	0.5	0:3:0:799	2	T	metH_promoter	Rv2124c upstream	-	metH_c.-120A>G	PROM	L2	-	upstream gene variant
2390415	0.5	2:0:800:0	2	G	Rv2129c	Rv2129c	Probable oxidoreductase	R259C (Rv2129c_c.775C>T)	CDS	L2	-	missense variant
2392289	0.2	33:0:769:0	5	G	mshC	Rv2130c	Cysteine:1D-myo-inosityl 2-amino-2-deoxy--D-glucopyranoside ligase MshC	A57A (mshC_c.171C>T)	CDS	L2	-	synonymous variant
2397908	0.5	0:800:0:2	2	C	lppL	Rv2138	Probable conserved lipoprotein LppL	T193T (lppL_c.579C>T)	CDS	L2	-	synonymous variant
2398352	0.333333	5:0:797:0	3	G	lppL	Rv2138	Probable conserved lipoprotein LppL	V341V (lppL_c.1023G>A)	CDS	L2	-	synonymous variant
2399287	0.5	4:0:798:0	2	G	pyrD	Rv2139	Probable dihydroorotate dehydrogenase PyrD	A190T (pyrD_c.568G>A)	CDS	L2	-	missense variant
2401825	0.030303	0:756:0:46	33	T	Rv2136c_promoter	Rv2136c upstream	-	Rv2136c_c.-4987A>G	PROM	L2	-	upstream gene variant
2411620	0.5	800:0:2:0	2	A	murC	Rv2152c	Probable UDP-N-acetylmuramate-alanine ligase MurC	V168A (murC_c.503T>C)	CDS	L2	-	missense variant
2412597	0.5	0:0:800:2	2	G	murG	Rv2153c	Probable UPD-N-acetylglucosamine-N-acetylmuramyl-(pentapeptide) pyrophosphoryl-undecaprenol-N-acetylglucosamine transferase MurG	A252D (murG_c.755C>A)	CDS	L2	-	missense variant
2413246	0.02	723:79:0:0	50	C	murG	Rv2153c	Probable UPD-N-acetylglucosamine-N-acetylmuramyl-(pentapeptide) pyrophosphoryl-undecaprenol-N-acetylglucosamine transferase MurG	V36L (murG_c.106G>T)	CDS	L2	-	missense variant
2414341	0.2	0:7:0:795	5	T	ftsW	Rv2154c	FtsW-like protein FtsW	P194P (ftsW_c.582A>G)	CDS	L2	-	synonymous variant
2414900	0.5	0:799:3:0	2	C	ftsW	Rv2154c	FtsW-like protein FtsW	R8P (ftsW_c.23G>C)	CDS	L2	-	missense variant
2415656	0.0166667	0:689:113:0	60	G	murD	Rv2155c	Probable UDP-N-acetylmuramoylalanine-D-glutamate ligase MurD	R247G (murD_c.739C>G)	CDS	L2	-	missense variant
2417610	0.5	796:0:6:0	2	A	murF	Rv2157c	Probable UDP-N-acetylmuramoylalanyl-D-glutamyl-2,6-diaminopimelate-D-alanyl-D-alanyl ligase MurF	G465G (murF_c.1395T>C)	CDS	L2	-	synonymous variant
2418645	0.5	0:800:2:0	2	C	murF	Rv2157c	Probable UDP-N-acetylmuramoylalanyl-D-glutamyl-2,6-diaminopimelate-D-alanyl-D-alanyl ligase MurF	V120V (murF_c.360G>C)	CDS	L2	-	synonymous variant
2419540	0.5	0:2:0:800	2	T	murE	Rv2158c	Probable UDP-N-acetylmuramoylalanyl-D-glutamate-2,6-diaminopimelate ligase MurE	T357A (murE_c.1069A>G)	CDS	L2	-	missense variant
2419707	0.5	21:0:781:0	2	G	murE	Rv2158c	Probable UDP-N-acetylmuramoylalanyl-D-glutamate-2,6-diaminopimelate ligase MurE	A301V (murE_c.902C>T)	CDS	L2	-	missense variant
2421625	0.5	0:800:2:0	2	C	Rv2159c	Rv2159c	Conserved protein	R14P (Rv2159c_c.41G>C)	CDS	L2	-	missense variant
2421816	0.027027	47:0:755:0	37	A	murX_promoter	Rv2156c upstream	-	murX_c.-4341T>C	PROM	L2	-	upstream gene variant
2422061	0.25	772:0:30:0	4	A	murX_promoter	Rv2156c upstream	-	murX_c.-4586T>C	PROM	L2	-	upstream gene variant
2428517	0.2	480:0:322:0	5	A	Rv2165c	Rv2165c	Conserved protein	A303A (Rv2165c_c.909T>C)	CDS	L2	-	synonymous variant
2429990	0.333333	798:4:0:0	3	A	pbpB_promoter	Rv2163c upstream	-	pbpB_c.-2903T>G	PROM	L2	-	upstream gene variant
2430030	0.333333	795:7:0:0	3	A	pbpB_promoter	Rv2163c upstream	-	pbpB_c.-2943T>G	PROM	L2	-	upstream gene variant
2431471	0.333333	799:0:0:3	3	A	pbpB_promoter	Rv2163c upstream	-	pbpB_c.-4384T>A	PROM	L2	-	upstream gene variant
2431514	0.125	14:788:0:0	8	C	pbpB_promoter	Rv2163c upstream	-	pbpB_c.-4427G>T	PROM	L2	-	upstream gene variant
2431520	0.111111	16:0:786:0	9	G	pbpB_promoter	Rv2163c upstream	-	pbpB_c.-4433C>T	PROM	L2	-	upstream gene variant
2432565	0.25	27:0:775:0	4	G	Rv2170	Rv2170	GCN5-related N-acetyltransferase	G111S (Rv2170_c.331G>A)	CDS	L2	-	missense variant
2435925	0.5	790:0:12:0	2	A	mptA	Rv2174	Alpha(1->6)mannosyltransferase. Possible conserved integral membrane protein.	H6R (mptA_c.17A>G)	CDS	L2	-	missense variant
2439204	0.0833333	788:0:14:0	12	A	Rv2172c_promoter	Rv2172c upstream	-	Rv2172c_c.-4668T>C	PROM	L2	-	upstream gene variant
2440467	0.5	3:0:799:0	2	G	aroG	Rv2178c	3-deoxy-D-arabino-heptulosonate 7-phosphate synthase AroG (DAHP synthetase, phenylalanine-repressible)	T418T (aroG_c.1254C>T)	CDS	L2	-	synonymous variant
2445860	0.5	0:795:0:7	2	C	Rv2184c	Rv2184c	Conserved hypothetical protein	G363S (Rv2184c_c.1087G>A)	CDS	L2	-	missense variant
2446408	0.5	2:0:800:0	2	G	Rv2184c	Rv2184c	Conserved hypothetical protein	A180V (Rv2184c_c.539C>T)	CDS	L2	-	missense variant
2448171	0.5	0:2:0:800	2	T	fadD15	Rv2187	Long-chain-fatty-acid-CoA ligase FadD15 (fatty-acid-CoA synthetase) (fatty-acid-CoA synthase)	I4I (fadD15_c.12T>C)	CDS	L2	-	synonymous variant
2450707	0.5	3:0:799:0	2	G	pimB	Rv2188c	Mannosyltransferase PimB	V148V (pimB_c.444C>T)	CDS	L2	-	synonymous variant
2451652	0.5	0:2:0:800	2	T	Rv2189c	Rv2189c	Conserved hypothetical protein	A123A (Rv2189c_c.369A>G)	CDS	L2	-	synonymous variant
2456147	0.5	2:0:800:0	2	G	trpD	Rv2192c	Probable anthranilate phosphoribosyltransferase TrpD	P199P (trpD_c.597C>T)	CDS	L2	-	synonymous variant
2458683	0.5	7:0:795:0	2	G	qcrA	Rv2195	Probable rieske iron-sulfur protein QcrA	V98M (qcrA_c.292G>A)	CDS	L2	-	missense variant
2461333	0.25	0:794:0:8	4	C	trpD_promoter	Rv2192c upstream	-	trpD_c.-4590G>A	PROM	L2	-	upstream gene variant
2461334	0.25	0:0:794:8	4	G	trpD_promoter	Rv2192c upstream	-	trpD_c.-4591C>A	PROM	L2	-	upstream gene variant
[truncated: 2,028 more rows]
